# Supplementary material for: Submonomer synthesis of peptoids containing trans-inducing N-imino- and N-alkylamino-glycines
Source: Chem Sci. 2021 May 10;12(24):8401–10. doi: 10.1039/d1sc00717c (PMC8221195; doi:10.1039/d1sc00717c)
Supplement: SC-012-D1SC00717C-s003 [file SC-012-D1SC00717C-s003.cif]

# Electronic Supplementary Material (ESI) for Chemical Science.
# This journal is © The Royal Society of Chemistry 2021

####################################################################### 
# 
# This file contains crystal structure data downloaded from the 
# Cambridge Structural Database (CSD) hosted by the Cambridge 
# Crystallographic Data Centre (CCDC).
# 
# Full information about CCDC data access policies and citation 
# guidelines are available at http://www.ccdc.cam.ac.uk/access/V1 
# 
# Audit and citation data items may have been added by the CCDC. 
# Please retain this information to preserve the provenance of 
# this file and to allow appropriate attribution of the data. 
# 
#######################################################################

data_rds971
_database_code_depnum_ccdc_archive 'CCDC 2061240'
loop_
_audit_author_name
_audit_author_address
'Roger Sommer'
;North Carolina State University
United States of America
;
_audit_update_record             
;
2021-02-04 deposited with the CCDC.	2021-05-10 downloaded from the CCDC.
;
_chemical_name_systematic        ?
_chemical_name_common            BL-1-012
_chemical_formula_moiety         'C17 H25 N3 O3'
_chemical_formula_sum            'C17 H25 N3 O3'
_chemical_formula_iupac          ?
_chemical_formula_weight         319.40

_chemical_melting_point          ?

_space_group_crystal_system      triclinic
_space_group_name_H-M_alt        'P -1'
_space_group_name_Hall           '-P 1'
loop_
_space_group_symop_operation_xyz
'x, y, z'
'-x, -y, -z'

_cell_length_a                   8.9857(2)
_cell_length_b                   10.0171(2)
_cell_length_c                   11.6679(2)
_cell_angle_alpha                66.1920(10)
_cell_angle_beta                 82.8390(10)
_cell_angle_gamma                66.4290(10)
_cell_volume                     879.85(3)
_cell_formula_units_Z            2
_cell_measurement_reflns_used    9969
_cell_measurement_theta_min      4.1453
_cell_measurement_theta_max      66.4718
_cell_measurement_temperature    298.(2)

_exptl_crystal_description       block
_exptl_crystal_colour            colourless
_exptl_crystal_size_max          0.319
_exptl_crystal_size_mid          0.198
_exptl_crystal_size_min          0.164
_exptl_crystal_density_diffrn    1.206
_exptl_crystal_density_meas      ?
_exptl_crystal_density_method    'not measured'
_exptl_crystal_F_000             344

_exptl_absorpt_coefficient_mu    0.676
_exptl_absorpt_correction_type   Multi-Scan
_exptl_absorpt_process_details   
;
Krause, L., Herbst-Irmer, R., Sheldrick, G. M., Stalke, D. (2015).
"Comparison of silver and molybdenum microfocus X-ray sources for
single-crystal structure determination"
J. Appl. Cryst. 48, 3-10.
doi:10.1107/S1600576714022985
;
_exptl_absorpt_correction_T_min  0.81
_exptl_absorpt_correction_T_max  0.90

_exptl_special_details           
;
;

_diffrn_ambient_temperature      298.(2)

_diffrn_source                   'microfocus sealed tube'
_diffrn_source_type              'Incoatec I\mS 3.0'

_diffrn_radiation_type           'Cu K\a'
_diffrn_radiation_wavelength     1.54178
_diffrn_radiation_monochromator  'multilayer mirror'

_diffrn_measurement_device_type  'Bruker D8 VENTURE'
_diffrn_measurement_method       'phi and omega scans'

_diffrn_detector_area_resol_mean 7.3910

_diffrn_reflns_number            23611
_diffrn_reflns_av_R_equivalents  0.0265
_diffrn_reflns_av_unetI/netI     0.0176
_diffrn_reflns_theta_min         4.14
_diffrn_reflns_theta_max         66.65
_diffrn_reflns_theta_full        66.65
_diffrn_measured_fraction_theta_max 0.995
_diffrn_measured_fraction_theta_full 0.995
_diffrn_reflns_limit_h_min       -10
_diffrn_reflns_limit_h_max       10
_diffrn_reflns_limit_k_min       -11
_diffrn_reflns_limit_k_max       11
_diffrn_reflns_limit_l_min       -13
_diffrn_reflns_limit_l_max       13

_refine_special_details          
;
piperidinyl group is disordered over two positions. SAME/SADI restraints were
used to maintain a chemically reasonablemodel for disordered ring.
The H atom on N2 was visible as a Q peak (0.5e^-^/%\a^3^) is difference map. It
was placed using AFIX instructions for initial refinements and then allowed to
refine freely maintaining the isotropic displacement parameter at 1.2x that of
the parent atom.
The difference map also showed the possibility of the second orientation of the
p-methoxy group. This was not modeled because all of the difference map peaks
were at or below 0.50e^-^/%\a^3^.
;

_reflns_number_total             3089
_reflns_number_gt                2635
_reflns_threshold_expression     'I > 2\s(I)'

_refine_ls_structure_factor_coef Fsqd
_refine_ls_matrix_type           full
_refine_ls_R_factor_all          0.0775
_refine_ls_R_factor_gt           0.0691
_refine_ls_wR_factor_gt          0.2121
_refine_ls_wR_factor_ref         0.2250
_refine_ls_goodness_of_fit_ref   1.076
_refine_ls_restrained_S_all      1.075
_refine_ls_number_reflns         3089
_refine_ls_number_parameters     268
_refine_ls_number_restraints     12
_refine_ls_number_constraints    ?
_refine_ls_hydrogen_treatment    mixed
_refine_ls_weighting_scheme      calc
_refine_ls_weighting_details     
'w=1/[\s^2^(Fo^2^)+(0.1229P)^2^+0.2374P] where P=(Fo^2^+2Fc^2^)/3'

_atom_sites_solution_hydrogens   mixed
_atom_sites_solution_primary     dual
_atom_sites_solution_secondary   difmap

_refine_ls_shift/su_max          0.000
_refine_ls_shift/su_mean         0.000
_refine_diff_density_max         0.456
_refine_diff_density_min         -0.231
_refine_ls_extinction_method     none
_refine_ls_extinction_coef       ?

loop_
_atom_type_symbol
_atom_type_description
_atom_type_scat_dispersion_real
_atom_type_scat_dispersion_imag
_atom_type_scat_source
C C 0.0181 0.0091 'International Tables Vol C Tables 4.2.6.8 and 6.1.1.4'
H H 0.0000 0.0000 'International Tables Vol C Tables 4.2.6.8 and 6.1.1.4'
N N 0.0311 0.0180 'International Tables Vol C Tables 4.2.6.8 and 6.1.1.4'
O O 0.0492 0.0322 'International Tables Vol C Tables 4.2.6.8 and 6.1.1.4'

_computing_data_collection       
'Bruker Instrument Service, BIS, v.6.2.10 (Bruker AXS Inc., 2018)'
_computing_cell_refinement       'SAINT V8.40A (Bruker AXS Inc., 2018)'
_computing_data_reduction        'SAINT V8.40A (Bruker AXS Inc., 2018)'
_computing_structure_solution    'SHELXT 2014/5 (Sheldrick, 2014)'
_computing_structure_refinement  'SHELXL-2018/3 (Sheldrick, 2018)'
_computing_molecular_graphics    'shelXle (C.B. Huebschle, 2019)'
_computing_publication_material  ?

loop_
_atom_site_type_symbol
_atom_site_label
_atom_site_fract_x
_atom_site_fract_y
_atom_site_fract_z
_atom_site_U_iso_or_equiv
_atom_site_adp_type
_atom_site_calc_flag
_atom_site_refinement_flags_adp
_atom_site_refinement_flags_occupancy
_atom_site_refinement_flags_posn
_atom_site_occupancy
_atom_site_disorder_assembly
_atom_site_disorder_group
O O1 0.5076(2) 0.16563(19) 0.37354(15) 0.0877(6) Uani d . . . 1.0 . .
O O2 0.7556(3) 0.3593(2) 0.43290(18) 0.0968(6) Uani d . . . 1.0 . .
O O3 0.6893(3) 0.2862(3) 1.0731(2) 0.1108(7) Uani d . . . 1.0 . .
N N1 0.6010(2) 0.2292(2) 0.54935(16) 0.0666(5) Uani d . . . 1.0 . .
N N2 0.5979(2) 0.0850(2) 0.63936(17) 0.0704(5) Uani d . . . 1.0 . .
H H2 0.568(3) 0.036(3) 0.603(2) 0.085 Uiso d U . . 1.0 . .
C C1 0.4167(3) 0.2895(3) 0.3814(2) 0.0818(7) Uani d . . . 1.0 . .
C C2 0.4567(3) 0.3458(3) 0.4729(2) 0.0738(6) Uani d . . . 1.0 . .
H H2A 0.472756 0.443658 0.42629 0.089 Uiso calc U . R 1.0 . .
H H2B 0.365986 0.366794 0.526431 0.089 Uiso calc U . R 1.0 . .
C C3 0.7451(3) 0.2434(3) 0.5197(2) 0.0701(6) Uani d . . . 1.0 . .
C C4 0.8902(3) 0.1159(3) 0.6004(3) 0.0897(8) Uani d . . . 1.0 . .
H H4A 0.906098 0.017115 0.596665 0.135 Uiso calc U . R 1.0 . .
H H4B 0.873462 0.107946 0.685411 0.135 Uiso calc U . R 1.0 . .
H H4C 0.984408 0.14052 0.571059 0.135 Uiso calc U . R 1.0 . .
C C5 0.4888(3) 0.1036(3) 0.7403(2) 0.0809(7) Uani d . . . 1.0 . .
H H5A 0.47323 0.005509 0.787242 0.097 Uiso calc U . R 1.0 . .
H H5B 0.383849 0.185341 0.704208 0.097 Uiso calc U . R 1.0 . .
C C6 0.5515(3) 0.1464(3) 0.8287(2) 0.0688(6) Uani d . . . 1.0 . .
C C7 0.6774(3) 0.0381(3) 0.9135(2) 0.0816(7) Uani d . . . 1.0 . .
H H7 0.729681 -0.063578 0.914824 0.098 Uiso calc U . R 1.0 . .
C C8 0.7281(3) 0.0801(3) 0.9986(2) 0.0875(7) Uani d . . . 1.0 . .
H H8 0.81352 0.00727 1.056756 0.105 Uiso calc U . R 1.0 . .
C C9 0.6467(3) 0.2342(3) 0.9935(2) 0.0759(6) Uani d . . . 1.0 . .
C C10 0.5257(4) 0.3412(3) 0.9080(3) 0.0882(7) Uani d . . . 1.0 . .
H H10 0.474928 0.443936 0.904683 0.106 Uiso calc U . R 1.0 . .
C C11 0.4775(3) 0.2991(3) 0.8262(2) 0.0812(7) Uani d . . . 1.0 . .
H H11 0.393384 0.373896 0.767363 0.097 Uiso calc U . R 1.0 . .
C C12 0.8059(4) 0.1784(5) 1.1686(3) 0.1234(13) Uani d . . . 1.0 . .
H H12A 0.905969 0.131968 1.13336 0.185 Uiso calc U . R 1.0 . .
H H12B 0.769504 0.097 1.22353 0.185 Uiso calc U . R 1.0 . .
H H12C 0.823073 0.231506 1.215179 0.185 Uiso calc U . R 1.0 . .
N N3 0.2960(5) 0.3922(5) 0.2994(4) 0.0767(11) Uani d . P D 0.665(6) A 1
C C13 0.1870(5) 0.5458(5) 0.3001(4) 0.0778(12) Uani d . P D 0.665(6) A 1
H H13A 0.207363 0.629185 0.229242 0.093 Uiso calc U P R 0.665(6) A 1
H H13B 0.207687 0.553746 0.376285 0.093 Uiso calc U P R 0.665(6) A 1
C C14 0.0140(6) 0.5662(10) 0.2928(7) 0.113(2) Uani d . P D 0.665(6) A 1
H H14A -0.05645 0.672992 0.283915 0.136 Uiso calc U P R 0.665(6) A 1
H H14B -0.010428 0.493723 0.370269 0.136 Uiso calc U P R 0.665(6) A 1
C C15 -0.0206(10) 0.5361(14) 0.1839(9) 0.140(4) Uani d . P D 0.665(6) A 1
H H15A -0.009675 0.616594 0.105578 0.168 Uiso calc U P R 0.665(6) A 1
H H15B -0.131252 0.541898 0.186264 0.168 Uiso calc U P R 0.665(6) A 1
C C16 0.0973(9) 0.3737(11) 0.1907(9) 0.120(2) Uani d . P D 0.665(6) A 1
H H16A 0.078547 0.292816 0.264938 0.144 Uiso calc U P R 0.665(6) A 1
H H16B 0.078446 0.357909 0.117892 0.144 Uiso calc U P R 0.665(6) A 1
C C17 0.2657(6) 0.3585(6) 0.1952(5) 0.0887(14) Uani d . P D 0.665(6) A 1
H H17A 0.287778 0.431401 0.116767 0.106 Uiso calc U P R 0.665(6) A 1
H H17B 0.338669 0.252065 0.205045 0.106 Uiso calc U P R 0.665(6) A 1
N N3A 0.2310(14) 0.3622(9) 0.3501(9) 0.092(3) Uani d . P D 0.335(6) A 2
C C13A 0.1113(12) 0.5010(10) 0.3661(8) 0.085(3) Uani d . P D 0.335(6) A 2
H H13C 0.157466 0.528818 0.419792 0.103 Uiso calc U P R 0.335(6) A 2
H H13D 0.018288 0.478165 0.40648 0.103 Uiso calc U P R 0.335(6) A 2
C C14A 0.0570(14) 0.6379(10) 0.2417(9) 0.091(3) Uani d . P D 0.335(6) A 2
H H14C -0.031776 0.725418 0.254108 0.109 Uiso calc U P R 0.335(6) A 2
H H14D 0.1461 0.671942 0.208632 0.109 Uiso calc U P R 0.335(6) A 2
C C15A 0.0025(17) 0.5983(16) 0.1474(12) 0.104(5) Uani d . P D 0.335(6) A 2
H H15C -0.01305 0.683785 0.065635 0.125 Uiso calc U P R 0.335(6) A 2
H H15D -0.101026 0.587874 0.170548 0.125 Uiso calc U P R 0.335(6) A 2
C C16A 0.1260(17) 0.4455(13) 0.1400(9) 0.099(3) Uani d . P D 0.335(6) A 2
H H16C 0.079247 0.414737 0.08893 0.119 Uiso calc U P R 0.335(6) A 2
H H16D 0.22067 0.46397 0.0989 0.119 Uiso calc U P R 0.335(6) A 2
C C17A 0.1777(18) 0.3144(11) 0.2642(10) 0.109(4) Uani d . P D 0.335(6) A 2
H H17C 0.087961 0.28231 0.29931 0.131 Uiso calc U P R 0.335(6) A 2
H H17D 0.26623 0.224525 0.254816 0.131 Uiso calc U P R 0.335(6) A 2

loop_
_atom_site_aniso_label
_atom_site_aniso_U_11
_atom_site_aniso_U_22
_atom_site_aniso_U_33
_atom_site_aniso_U_12
_atom_site_aniso_U_13
_atom_site_aniso_U_23
O1 0.1249(14) 0.0663(10) 0.0748(10) -0.0266(9) -0.0201(9) -0.0333(8)
O2 0.1150(14) 0.0892(12) 0.0859(12) -0.0501(11) 0.0078(10) -0.0241(10)
O3 0.1366(18) 0.1069(15) 0.0956(13) -0.0367(13) -0.0189(12) -0.0490(12)
N1 0.0831(12) 0.0598(10) 0.0609(10) -0.0263(8) -0.0089(8) -0.0250(8)
N2 0.0918(13) 0.0640(10) 0.0643(10) -0.0340(9) -0.0052(9) -0.0271(9)
C1 0.1098(18) 0.0617(13) 0.0739(14) -0.0223(13) -0.0279(13) -0.0278(11)
C2 0.0892(15) 0.0633(12) 0.0738(13) -0.0229(11) -0.0175(11) -0.0317(11)
C3 0.0892(15) 0.0696(13) 0.0624(12) -0.0325(11) 0.0039(10) -0.0343(11)
C4 0.0795(15) 0.0935(18) 0.0939(18) -0.0266(13) 0.0010(13) -0.0402(15)
C5 0.0867(16) 0.0883(16) 0.0772(14) -0.0425(13) 0.0061(12) -0.0334(12)
C6 0.0800(13) 0.0721(13) 0.0608(12) -0.0353(11) 0.0132(10) -0.0288(10)
C7 0.1061(18) 0.0703(14) 0.0692(14) -0.0330(13) 0.0004(12) -0.0278(11)
C8 0.0921(17) 0.0888(17) 0.0621(13) -0.0285(14) -0.0052(12) -0.0144(12)
C9 0.0996(17) 0.0780(14) 0.0634(12) -0.0406(13) 0.0127(12) -0.0364(11)
C10 0.1030(19) 0.0735(15) 0.0826(16) -0.0234(14) 0.0008(14) -0.0345(13)
C11 0.0848(15) 0.0785(15) 0.0785(15) -0.0284(12) 0.0067(12) -0.0327(12)
C12 0.109(2) 0.155(3) 0.092(2) -0.061(2) -0.0264(17) -0.017(2)
N3 0.084(2) 0.071(2) 0.080(3) -0.0219(17) -0.0236(18) -0.034(2)
C13 0.069(2) 0.072(2) 0.088(3) -0.0197(18) -0.011(2) -0.031(2)
C14 0.075(3) 0.152(6) 0.124(5) -0.044(3) 0.010(3) -0.066(4)
C15 0.077(3) 0.222(11) 0.141(7) -0.054(6) -0.014(4) -0.089(8)
C16 0.130(5) 0.152(7) 0.116(5) -0.081(5) -0.018(4) -0.054(5)
C17 0.107(3) 0.084(3) 0.080(3) -0.030(2) -0.026(2) -0.035(2)
N3A 0.127(8) 0.073(4) 0.084(6) -0.036(5) -0.037(5) -0.027(4)
C13A 0.079(5) 0.099(6) 0.088(6) -0.038(5) -0.003(5) -0.040(5)
C14A 0.086(6) 0.081(6) 0.096(6) -0.018(5) -0.011(5) -0.036(5)
C15A 0.088(9) 0.108(8) 0.084(6) -0.014(6) -0.025(6) -0.022(6)
C16A 0.121(8) 0.101(7) 0.076(6) -0.038(6) -0.033(6) -0.031(5)
C17A 0.153(10) 0.085(5) 0.100(7) -0.049(6) -0.062(8) -0.024(5)

_geom_special_details            
;

All esds (except the esd in the dihedral angle between two l.s. planes)
are estimated using the full covariance matrix.  The cell esds are taken
into account individually in the estimation of esds in distances, angles
and torsion angles; correlations between esds in cell parameters are only
used when they are defined by crystal symmetry.  An approximate (isotropic)
treatment of cell esds is used for estimating esds involving l.s. planes.
;

loop_
_geom_bond_atom_site_label_1
_geom_bond_atom_site_label_2
_geom_bond_site_symmetry_2
_geom_bond_distance
_geom_bond_publ_flag
O1 C1 . 1.215(3) ?
O2 C3 . 1.223(3) ?
O3 C9 . 1.385(3) ?
O3 C12 . 1.386(4) ?
N1 C3 . 1.346(3) ?
N1 N2 . 1.411(2) ?
N1 C2 . 1.441(3) ?
N2 C5 . 1.458(3) ?
N2 H2 . 0.90(3) ?
C1 N3 . 1.313(4) ?
C1 C2 . 1.526(3) ?
C1 N3A . 1.554(11) ?
C2 H2A . 0.97 ?
C2 H2B . 0.97 ?
C3 C4 . 1.490(4) ?
C4 H4A . 0.96 ?
C4 H4B . 0.96 ?
C4 H4C . 0.96 ?
C5 C6 . 1.503(3) ?
C5 H5A . 0.97 ?
C5 H5B . 0.97 ?
C6 C7 . 1.366(4) ?
C6 C11 . 1.393(3) ?
C7 C8 . 1.404(4) ?
C7 H7 . 0.93 ?
C8 C9 . 1.399(4) ?
C8 H8 . 0.93 ?
C9 C10 . 1.342(4) ?
C10 C11 . 1.361(4) ?
C10 H10 . 0.93 ?
C11 H11 . 0.93 ?
C12 H12A . 0.96 ?
C12 H12B . 0.96 ?
C12 H12C . 0.96 ?
N3 C13 . 1.460(5) ?
N3 C17 . 1.467(5) ?
C13 C14 . 1.494(6) ?
C13 H13A . 0.97 ?
C13 H13B . 0.97 ?
C14 C15 . 1.512(9) ?
C14 H14A . 0.97 ?
C14 H14B . 0.97 ?
C15 C16 . 1.521(10) ?
C15 H15A . 0.97 ?
C15 H15B . 0.97 ?
C16 C17 . 1.465(7) ?
C16 H16A . 0.97 ?
C16 H16B . 0.97 ?
C17 H17A . 0.97 ?
C17 H17B . 0.97 ?
N3A C13A . 1.445(11) ?
N3A C17A . 1.467(10) ?
C13A C14A . 1.503(11) ?
C13A H13C . 0.97 ?
C13A H13D . 0.97 ?
C14A C15A . 1.500(13) ?
C14A H14C . 0.97 ?
C14A H14D . 0.97 ?
C15A C16A . 1.518(14) ?
C15A H15C . 0.97 ?
C15A H15D . 0.97 ?
C16A C17A . 1.478(12) ?
C16A H16C . 0.97 ?
C16A H16D . 0.97 ?
C17A H17C . 0.97 ?
C17A H17D . 0.97 ?

loop_
_geom_angle_atom_site_label_1
_geom_angle_atom_site_label_2
_geom_angle_atom_site_label_3
_geom_angle_site_symmetry_1
_geom_angle_site_symmetry_3
_geom_angle
_geom_angle_publ_flag
C9 O3 C12 . . 119.0(3) ?
C3 N1 N2 . . 119.03(18) ?
C3 N1 C2 . . 120.19(19) ?
N2 N1 C2 . . 119.55(18) ?
N1 N2 C5 . . 113.44(18) ?
N1 N2 H2 . . 110.1(17) ?
C5 N2 H2 . . 108.4(17) ?
O1 C1 N3 . . 121.9(2) ?
O1 C1 C2 . . 120.8(2) ?
N3 C1 C2 . . 116.4(2) ?
O1 C1 N3A . . 123.0(3) ?
C2 C1 N3A . . 111.2(4) ?
N1 C2 C1 . . 111.22(18) ?
N1 C2 H2A . . 109.4 ?
C1 C2 H2A . . 109.4 ?
N1 C2 H2B . . 109.4 ?
C1 C2 H2B . . 109.4 ?
H2A C2 H2B . . 108.0 ?
O2 C3 N1 . . 121.4(2) ?
O2 C3 C4 . . 121.3(2) ?
N1 C3 C4 . . 117.3(2) ?
C3 C4 H4A . . 109.5 ?
C3 C4 H4B . . 109.5 ?
H4A C4 H4B . . 109.5 ?
C3 C4 H4C . . 109.5 ?
H4A C4 H4C . . 109.5 ?
H4B C4 H4C . . 109.5 ?
N2 C5 C6 . . 112.93(19) ?
N2 C5 H5A . . 109.0 ?
C6 C5 H5A . . 109.0 ?
N2 C5 H5B . . 109.0 ?
C6 C5 H5B . . 109.0 ?
H5A C5 H5B . . 107.8 ?
C7 C6 C11 . . 119.0(2) ?
C7 C6 C5 . . 121.6(2) ?
C11 C6 C5 . . 119.4(2) ?
C6 C7 C8 . . 120.2(2) ?
C6 C7 H7 . . 119.9 ?
C8 C7 H7 . . 119.9 ?
C9 C8 C7 . . 118.3(2) ?
C9 C8 H8 . . 120.9 ?
C7 C8 H8 . . 120.9 ?
C10 C9 O3 . . 116.5(2) ?
C10 C9 C8 . . 121.3(2) ?
O3 C9 C8 . . 122.2(2) ?
C9 C10 C11 . . 119.9(2) ?
C9 C10 H10 . . 120.1 ?
C11 C10 H10 . . 120.1 ?
C10 C11 C6 . . 121.4(2) ?
C10 C11 H11 . . 119.3 ?
C6 C11 H11 . . 119.3 ?
O3 C12 H12A . . 109.5 ?
O3 C12 H12B . . 109.5 ?
H12A C12 H12B . . 109.5 ?
O3 C12 H12C . . 109.5 ?
H12A C12 H12C . . 109.5 ?
H12B C12 H12C . . 109.5 ?
C1 N3 C13 . . 124.7(3) ?
C1 N3 C17 . . 120.2(3) ?
C13 N3 C17 . . 115.0(3) ?
N3 C13 C14 . . 110.3(4) ?
N3 C13 H13A . . 109.6 ?
C14 C13 H13A . . 109.6 ?
N3 C13 H13B . . 109.6 ?
C14 C13 H13B . . 109.6 ?
H13A C13 H13B . . 108.1 ?
C13 C14 C15 . . 112.1(5) ?
C13 C14 H14A . . 109.2 ?
C15 C14 H14A . . 109.2 ?
C13 C14 H14B . . 109.2 ?
C15 C14 H14B . . 109.2 ?
H14A C14 H14B . . 107.9 ?
C14 C15 C16 . . 110.1(7) ?
C14 C15 H15A . . 109.6 ?
C16 C15 H15A . . 109.6 ?
C14 C15 H15B . . 109.6 ?
C16 C15 H15B . . 109.6 ?
H15A C15 H15B . . 108.2 ?
C17 C16 C15 . . 110.7(5) ?
C17 C16 H16A . . 109.5 ?
C15 C16 H16A . . 109.5 ?
C17 C16 H16B . . 109.5 ?
C15 C16 H16B . . 109.5 ?
H16A C16 H16B . . 108.1 ?
C16 C17 N3 . . 111.2(5) ?
C16 C17 H17A . . 109.4 ?
N3 C17 H17A . . 109.4 ?
C16 C17 H17B . . 109.4 ?
N3 C17 H17B . . 109.4 ?
H17A C17 H17B . . 108.0 ?
C13A N3A C17A . . 114.3(8) ?
C13A N3A C1 . . 127.2(6) ?
C17A N3A C1 . . 116.1(9) ?
N3A C13A C14A . . 110.8(7) ?
N3A C13A H13C . . 109.5 ?
C14A C13A H13C . . 109.5 ?
N3A C13A H13D . . 109.5 ?
C14A C13A H13D . . 109.5 ?
H13C C13A H13D . . 108.1 ?
C15A C14A C13A . . 113.0(9) ?
C15A C14A H14C . . 109.0 ?
C13A C14A H14C . . 109.0 ?
C15A C14A H14D . . 109.0 ?
C13A C14A H14D . . 109.0 ?
H14C C14A H14D . . 107.8 ?
C14A C15A C16A . . 111.3(9) ?
C14A C15A H15C . . 109.4 ?
C16A C15A H15C . . 109.4 ?
C14A C15A H15D . . 109.4 ?
C16A C15A H15D . . 109.4 ?
H15C C15A H15D . . 108.0 ?
C17A C16A C15A . . 113.1(10) ?
C17A C16A H16C . . 109.0 ?
C15A C16A H16C . . 109.0 ?
C17A C16A H16D . . 109.0 ?
C15A C16A H16D . . 109.0 ?
H16C C16A H16D . . 107.8 ?
N3A C17A C16A . . 111.0(8) ?
N3A C17A H17C . . 109.4 ?
C16A C17A H17C . . 109.4 ?
N3A C17A H17D . . 109.4 ?
C16A C17A H17D . . 109.4 ?
H17C C17A H17D . . 108.0 ?

loop_
_geom_torsion_atom_site_label_1
_geom_torsion_atom_site_label_2
_geom_torsion_atom_site_label_3
_geom_torsion_atom_site_label_4
_geom_torsion_site_symmetry_1
_geom_torsion_site_symmetry_2
_geom_torsion_site_symmetry_3
_geom_torsion_site_symmetry_4
_geom_torsion
_geom_torsion_publ_flag
C3 N1 N2 C5 . . . . 127.4(2) ?
C2 N1 N2 C5 . . . . -65.2(2) ?
C3 N1 C2 C1 . . . . 98.8(2) ?
N2 N1 C2 C1 . . . . -68.4(3) ?
O1 C1 C2 N1 . . . . -4.8(4) ?
N3 C1 C2 N1 . . . . -174.0(3) ?
N3A C1 C2 N1 . . . . 150.9(5) ?
N2 N1 C3 O2 . . . . 171.91(19) ?
C2 N1 C3 O2 . . . . 4.6(3) ?
N2 N1 C3 C4 . . . . -10.8(3) ?
C2 N1 C3 C4 . . . . -178.04(19) ?
N1 N2 C5 C6 . . . . -71.8(3) ?
N2 C5 C6 C7 . . . . -73.7(3) ?
N2 C5 C6 C11 . . . . 107.7(3) ?
C11 C6 C7 C8 . . . . 1.5(4) ?
C5 C6 C7 C8 . . . . -177.0(2) ?
C6 C7 C8 C9 . . . . -0.1(4) ?
C12 O3 C9 C10 . . . . 175.7(3) ?
C12 O3 C9 C8 . . . . -6.3(4) ?
C7 C8 C9 C10 . . . . -1.6(4) ?
C7 C8 C9 O3 . . . . -179.4(2) ?
O3 C9 C10 C11 . . . . 179.7(2) ?
C8 C9 C10 C11 . . . . 1.7(4) ?
C9 C10 C11 C6 . . . . -0.2(4) ?
C7 C6 C11 C10 . . . . -1.4(4) ?
C5 C6 C11 C10 . . . . 177.2(2) ?
O1 C1 N3 C13 . . . . -177.1(4) ?
C2 C1 N3 C13 . . . . -8.0(6) ?
O1 C1 N3 C17 . . . . 0.9(6) ?
C2 C1 N3 C17 . . . . 170.0(4) ?
C1 N3 C13 C14 . . . . -128.7(6) ?
C17 N3 C13 C14 . . . . 53.2(6) ?
N3 C13 C14 C15 . . . . -52.6(8) ?
C13 C14 C15 C16 . . . . 54.6(9) ?
C14 C15 C16 C17 . . . . -55.8(10) ?
C15 C16 C17 N3 . . . . 55.3(9) ?
C1 N3 C17 C16 . . . . 126.3(7) ?
C13 N3 C17 C16 . . . . -55.5(7) ?
O1 C1 N3A C13A . . . . 174.6(7) ?
C2 C1 N3A C13A . . . . 19.5(11) ?
O1 C1 N3A C17A . . . . -24.0(10) ?
C2 C1 N3A C17A . . . . -179.1(7) ?
C17A N3A C13A C14A . . . . -55.7(13) ?
C1 N3A C13A C14A . . . . 106.0(12) ?
N3A C13A C14A C15A . . . . 52.2(14) ?
C13A C14A C15A C16A . . . . -49.2(16) ?
C14A C15A C16A C17A . . . . 49.4(17) ?
C13A N3A C17A C16A . . . . 55.9(15) ?
C1 N3A C17A C16A . . . . -107.9(13) ?
C15A C16A C17A N3A . . . . -51.8(17) ?

loop_
_geom_hbond_atom_site_label_D
_geom_hbond_atom_site_label_H
_geom_hbond_atom_site_label_A
_geom_hbond_site_symmetry_A
_geom_hbond_distance_DH
_geom_hbond_distance_HA
_geom_hbond_distance_DA
_geom_hbond_angle_DHA
_geom_hbond_publ_flag
N2 H2 O1 . 0.90(3) 2.47(3) 3.002(2) 118.(2) ?
N2 H2 O1 2_656 0.90(3) 2.28(3) 3.077(2) 148.(2) ?

_shelx_res_file                  
;

TITL cu_rds971_0m_a.res in P-1
    cu_rds971_0m.res
    created by SHELXL-2018/3 at 15:10:05 on 27-Jan-2020
REM Old TITL cu_rds971_0m in P-1 #2
REM SHELXT solution in P-1
REM R1 0.258, Rweak 0.013, Alpha 0.074, Orientation as input
REM Formula found by SHELXT: C19 N2 O2
CELL 1.54178 8.9857 10.0171 11.6679 66.192 82.839 66.429
ZERR 2 0.0002 0.0002 0.0002 0.001 0.001 0.001
LATT 1
SFAC C H N O
UNIT 34 50 6 6

L.S. 10
PLAN  4
SIZE 0.164 0.198 0.319
TEMP 24.85
CONF
BOND $H
HTAB
HTAB N2 O1
EQIV $1 -x+1, -y, -z+1
HTAB N2 O1_$1
list 4
fmap 2 53
acta
MORE -1

WGHT    0.122900    0.237400
FVAR       1.43948   0.66498
O1    4    0.507573    0.165631    0.373542    11.00000    0.12490    0.06634 =
         0.07479   -0.03327   -0.02015   -0.02663
O2    4    0.755608    0.359261    0.432895    11.00000    0.11501    0.08916 =
         0.08589   -0.02408    0.00781   -0.05009
O3    4    0.689300    0.286240    1.073060    11.00000    0.13659    0.10689 =
         0.09561   -0.04898   -0.01887   -0.03669
N1    3    0.601024    0.229222    0.549353    11.00000    0.08308    0.05981 =
         0.06089   -0.02505   -0.00891   -0.02628
N2    3    0.597946    0.084950    0.639358    11.00000    0.09184    0.06404 =
         0.06434   -0.02706   -0.00520   -0.03403
H2    2    0.567671    0.035983    0.602507    11.00000   -1.20000
C1    1    0.416743    0.289456    0.381448    11.00000    0.10976    0.06167 =
         0.07389   -0.02782   -0.02792   -0.02228
C2    1    0.456696    0.345783    0.472893    11.00000    0.08920    0.06334 =
         0.07380   -0.03171   -0.01753   -0.02288
AFIX  23
H2A   2    0.472756    0.443658    0.426290    11.00000   -1.20000
H2B   2    0.365986    0.366794    0.526431    11.00000   -1.20000
AFIX   0
C3    1    0.745054    0.243444    0.519700    11.00000    0.08924    0.06964 =
         0.06240   -0.03434    0.00388   -0.03251
C4    1    0.890167    0.115909    0.600388    11.00000    0.07951    0.09348 =
         0.09390   -0.04019    0.00097   -0.02662
AFIX 137
H4A   2    0.906098    0.017115    0.596665    11.00000   -1.50000
H4B   2    0.873462    0.107946    0.685411    11.00000   -1.50000
H4C   2    0.984408    0.140520    0.571059    11.00000   -1.50000
AFIX   0
C5    1    0.488830    0.103559    0.740322    11.00000    0.08671    0.08826 =
         0.07725   -0.03338    0.00611   -0.04246
AFIX  23
H5A   2    0.473230    0.005509    0.787242    11.00000   -1.20000
H5B   2    0.383849    0.185341    0.704208    11.00000   -1.20000
AFIX   0
C6    1    0.551525    0.146362    0.828668    11.00000    0.08000    0.07207 =
         0.06077   -0.02882    0.01318   -0.03529
C7    1    0.677401    0.038133    0.913451    11.00000    0.10606    0.07029 =
         0.06924   -0.02780    0.00042   -0.03296
AFIX  43
H7    2    0.729681   -0.063578    0.914824    11.00000   -1.20000
AFIX   0
C8    1    0.728068    0.080081    0.998558    11.00000    0.09210    0.08878 =
         0.06210   -0.01439   -0.00516   -0.02853
AFIX  43
H8    2    0.813520    0.007270    1.056756    11.00000   -1.20000
AFIX   0
C9    1    0.646652    0.234238    0.993509    11.00000    0.09957    0.07797 =
         0.06335   -0.03636    0.01270   -0.04061
C10   1    0.525700    0.341231    0.908006    11.00000    0.10299    0.07346 =
         0.08256   -0.03452    0.00078   -0.02336
AFIX  43
H10   2    0.474928    0.443936    0.904683    11.00000   -1.20000
AFIX   0
C11   1    0.477506    0.299117    0.826179    11.00000    0.08477    0.07849 =
         0.07852   -0.03267    0.00666   -0.02837
AFIX  43
H11   2    0.393384    0.373896    0.767363    11.00000   -1.20000
AFIX   0
C12   1    0.805929    0.178386    1.168631    11.00000    0.10892    0.15529 =
         0.09244   -0.01669   -0.02641   -0.06064
AFIX 137
H12A  2    0.905969    0.131968    1.133360    11.00000   -1.50000
H12B  2    0.769504    0.097000    1.223530    11.00000   -1.50000
H12C  2    0.823073    0.231506    1.215179    11.00000   -1.50000
AFIX   0
SAME 0.02 0.04 N3A > C17A
PART 1
N3    3    0.295996    0.392171    0.299376    21.00000    0.08352    0.07121 =
         0.08048   -0.03448   -0.02364   -0.02193
C13   1    0.187018    0.545845    0.300088    21.00000    0.06918    0.07185 =
         0.08849   -0.03078   -0.01067   -0.01974
AFIX  23
H13A  2    0.207363    0.629185    0.229242    21.00000   -1.20000
H13B  2    0.207687    0.553746    0.376285    21.00000   -1.20000
AFIX   0
C14   1    0.014021    0.566219    0.292793    21.00000    0.07521    0.15239 =
         0.12359   -0.06589    0.00978   -0.04373
AFIX  23
H14A  2   -0.056450    0.672992    0.283915    21.00000   -1.20000
H14B  2   -0.010428    0.493723    0.370269    21.00000   -1.20000
AFIX   0
C15   1   -0.020614    0.536120    0.183905    21.00000    0.07709    0.22206 =
         0.14096   -0.08880   -0.01429   -0.05392
AFIX  23
H15A  2   -0.009675    0.616594    0.105578    21.00000   -1.20000
H15B  2   -0.131252    0.541898    0.186264    21.00000   -1.20000
AFIX   0
C16   1    0.097279    0.373676    0.190705    21.00000    0.12993    0.15156 =
         0.11596   -0.05442   -0.01785   -0.08092
AFIX  23
H16A  2    0.078547    0.292816    0.264938    21.00000   -1.20000
H16B  2    0.078446    0.357909    0.117892    21.00000   -1.20000
AFIX   0
C17   1    0.265668    0.358517    0.195175    21.00000    0.10724    0.08418 =
         0.07979   -0.03549   -0.02582   -0.02966
AFIX  23
H17A  2    0.287778    0.431401    0.116767    21.00000   -1.20000
H17B  2    0.338669    0.252065    0.205045    21.00000   -1.20000
AFIX   0
PART 0
PART 2
N3A   3    0.231014    0.362167    0.350128   -21.00000    0.12668    0.07329 =
         0.08401   -0.02719   -0.03746   -0.03634
C13A  1    0.111321    0.500981    0.366074   -21.00000    0.07916    0.09871 =
         0.08789   -0.04007   -0.00295   -0.03769
AFIX  23
H13C  2    0.157466    0.528818    0.419792   -21.00000   -1.20000
H13D  2    0.018288    0.478165    0.406480   -21.00000   -1.20000
AFIX   0
C14A  1    0.057024    0.637886    0.241669   -21.00000    0.08601    0.08131 =
         0.09631   -0.03631   -0.01090   -0.01802
AFIX  23
H14C  2   -0.031776    0.725418    0.254108   -21.00000   -1.20000
H14D  2    0.146100    0.671942    0.208632   -21.00000   -1.20000
AFIX   0
C15A  1    0.002458    0.598312    0.147399   -21.00000    0.08826    0.10765 =
         0.08394   -0.02247   -0.02497   -0.01366
AFIX  23
H15C  2   -0.013050    0.683785    0.065635   -21.00000   -1.20000
H15D  2   -0.101026    0.587874    0.170548   -21.00000   -1.20000
AFIX   0
C16A  1    0.125956    0.445536    0.140009   -21.00000    0.12115    0.10143 =
         0.07615   -0.03133   -0.03329   -0.03762
AFIX  23
H16C  2    0.079247    0.414737    0.088930   -21.00000   -1.20000
H16D  2    0.220670    0.463970    0.098900   -21.00000   -1.20000
AFIX   0
C17A  1    0.177741    0.314440    0.264233   -21.00000    0.15265    0.08489 =
         0.09999   -0.02384   -0.06213   -0.04912
AFIX  23
H17C  2    0.087961    0.282310    0.299310   -21.00000   -1.20000
H17D  2    0.266230    0.224525    0.254816   -21.00000   -1.20000
AFIX   0
HKLF 4


REM  cu_rds971_0m_a.res in P-1
REM wR2 = 0.225005, GooF = S = 1.07646, Restrained GooF = 1.07475 for all data
REM R1 = 0.069143 for 2635 Fo > 4sig(Fo) and 0.077536 for all 3089 data
REM 268 parameters refined using 12 restraints

END

WGHT      0.1229      0.2374

REM Instructions for potential hydrogen bonds
HTAB N2 O1
HTAB N2 O1_$1
EQIV $2 -x+1, -y+1, -z+2
HTAB C10 O3_$2
HTAB C17A N2_$1

REM Highest difference peak  0.456,  deepest hole -0.231,  1-sigma level  0.039
Q1    1   0.7434  0.1363  1.0430  11.00000  0.05    0.46
Q2    1   0.8142  0.1134  1.1168  11.00000  0.05    0.44
Q3    1   0.8144 -0.0237  1.0107  11.00000  0.05    0.42
Q4    1   0.5307  0.2355  0.8962  11.00000  0.05    0.30
;
_shelx_res_checksum              4330

_shelx_hkl_file                  
;
  -2   0   0  365.96   10.90
   2   0   0  350.46   10.70
   2   0   0  357.46   10.90
  -3   0   0  276.07    8.60
  -3   0   0  279.57    8.50
  -3   0   0  278.37    8.30
  -3   0   0  267.57    8.70
   3   0   0  272.97    8.50
   3   0   0  272.57    8.40
  -4   0   0 1031.40   30.50
  -4   0   0  982.70   29.90
  -4   0   0 1033.70   30.40
   4   0   0  994.60   30.20
   4   0   0 1045.00   30.50
   4   0   0 1001.00   30.30
   4   0   0 1007.40   30.00
   4   0   0 1010.70   30.60
  -5   0   0   58.39    2.70
  -5   0   0   61.49    2.80
  -5   0   0   60.69    2.10
  -5   0   0   57.69    2.60
  -5   0   0   56.19    2.10
  -5   0   0   59.59    2.30
  -5   0   0   61.39    2.20
   5   0   0   59.59    2.10
   5   0   0   60.69    2.50
   5   0   0   61.19    2.50
   5   0   0   56.19    2.10
   5   0   0   60.59    2.50
   5   0   0   60.19    2.20
   5   0   0   61.69    2.90
   5   0   0   56.39    2.20
  -6   0   0    0.00    1.10
  -6   0   0   -0.60    0.40
  -6   0   0    1.00    1.20
  -6   0   0    0.20    0.40
  -6   0   0    1.10    1.00
  -6   0   0   -0.60    0.20
  -6   0   0   -0.30    0.40
  -6   0   0   -1.00    0.40
   6   0   0    0.90    0.40
   6   0   0   -0.60    0.70
   6   0   0   -0.30    0.30
   6   0   0   -0.20    0.40
   6   0   0   -0.10    0.40
   6   0   0   -0.20    1.10
  -7   0   0    7.00    0.80
  -7   0   0    4.30    0.70
  -7   0   0    6.10    0.90
  -7   0   0    5.00    0.90
  -7   0   0    1.40    2.10
   7   0   0    5.20    1.10
   7   0   0    4.00    0.60
   7   0   0    6.50    0.70
  -8   0   0    5.00    0.70
  -8   0   0    6.00    1.00
  -8   0   0    6.50    0.70
   8   0   0    5.10    0.90
   8   0   0    6.80    0.70
   8   0   0    7.10    0.80
  -9   0   0    0.10    0.40
  -9   0   0   -0.20    0.70
  -9   0   0    0.00    0.30
   9   0   0    0.30    0.70
   9   0   0    0.20    0.30
   9   0   0   -0.40    0.40
   9  -1   0    1.10    0.30
   9  -1   0    0.80    0.30
   9  -1   0    1.20    0.90
  -9   1   0    0.10    0.70
  -9   1   0    0.70    0.30
  -9   1   0    1.10    0.30
   8  -1   0    0.00    0.40
   8  -1   0   -0.90    0.70
   8  -1   0    0.20    0.30
  -8   1   0    0.00    0.60
  -8   1   0    0.00    0.30
  -8   1   0    0.10    0.30
   7  -1   0    0.40    0.60
   7  -1   0    1.20    0.60
   7  -1   0    1.50    0.80
   7  -1   0    1.20    0.40
  -7   1   0    1.70    0.70
  -7   1   0    1.10    0.40
  -7   1   0    0.80    0.40
   6  -1   0   32.70    1.70
   6  -1   0   30.50    2.80
   6  -1   0   32.30    1.40
   6  -1   0   33.70    1.50
   6  -1   0   35.40    2.00
   6  -1   0   32.50    3.00
  -6   1   0   35.40    1.50
  -6   1   0   35.20    1.90
  -6   1   0   29.50    2.70
  -6   1   0   31.60    2.70
  -6   1   0   31.30    1.30
   5  -1   0   25.70    1.20
   5  -1   0   27.20    1.20
   5  -1   0   35.40    3.00
   5  -1   0   26.80    2.00
   5  -1   0   27.20    1.30
   5  -1   0   25.40    1.50
  -5   1   0   26.50    1.20
  -5   1   0   26.00    1.40
  -5   1   0   23.90    1.30
  -5   1   0   26.00    1.90
  -5   1   0   26.10    1.10
  -5   1   0   26.60    2.00
  -5   1   0   24.50    2.00
  -5   1   0   26.20    1.30
  -5   1   0   24.60    1.80
  -5   1   0   26.20    1.30
   4  -1   0  185.28    6.00
   4  -1   0  180.48    5.70
   4  -1   0  184.58    5.90
   4  -1   0  181.98    5.80
   4  -1   0  179.88    6.30
   4  -1   0  182.48    6.40
  -4   1   0  181.58    5.90
  -4   1   0  182.78    6.00
  -4   1   0  179.88    5.60
  -4   1   0  184.18    6.30
  -4   1   0  181.38    5.70
   3  -1   0    3.80    0.50
   3  -1   0    3.40    0.50
   3  -1   0    3.40    0.40
  -3   1   0    3.70    0.40
  -3   1   0    2.90    0.60
   2  -1   0  209.18    6.90
   2  -1   0  225.88    6.90
  -2   1   0  224.98    6.90
   0  -1   0  365.86   11.20
   0  -1   0  386.26   11.30
   0  -1   0  353.26   11.30
   0  -1   0  386.26   11.30
   0   1   0  389.96   11.30
   0   1   0  402.26   11.30
   0   1   0  381.76   11.20
  -1  -1   0  169.28    4.90
  -1  -1   0  163.28    4.90
   1   1   0  159.38    4.90
   1   1   0  171.88    4.90
   1   1   0  161.38    4.90
   1   1   0  163.18    5.00
   1   1   0  162.58    5.00
  -2  -1   0  378.56   11.40
  -2  -1   0  427.16   11.30
  -2  -1   0  366.16   11.30
   2   1   0  356.66   11.30
   2   1   0  379.06   11.10
   2   1   0  342.07   11.30
  -3  -1   0  696.03   20.30
  -3  -1   0  635.54   19.60
  -3  -1   0  650.43   19.50
  -3  -1   0  658.93   19.80
  -3  -1   0  654.13   19.80
   3   1   0  658.63   19.80
   3   1   0  642.34   19.70
   3   1   0  675.93   19.50
   3   1   0  656.23   19.70
  -4  -1   0  356.56   11.00
  -4  -1   0  357.36   11.00
   4   1   0  360.96   10.60
   4   1   0  350.86   11.10
   4   1   0  332.17   10.60
   4   1   0  345.87   10.80
  -5  -1   0   45.70    2.30
  -5  -1   0   45.40    2.20
  -5  -1   0   47.30    1.80
  -5  -1   0   44.00    2.20
  -5  -1   0   46.10    1.90
  -5  -1   0   45.90    1.70
   5   1   0   47.40    2.00
   5   1   0   45.30    2.00
   5   1   0   43.90    1.80
   5   1   0   44.70    1.90
  -6  -1   0    8.20    1.30
  -6  -1   0    7.20    0.90
  -6  -1   0    8.80    1.00
  -6  -1   0    8.90    0.80
  -6  -1   0    6.40    1.30
  -6  -1   0    8.50    2.00
  -6  -1   0    8.30    0.60
  -6  -1   0    8.40    1.30
   6   1   0    8.00    0.70
   6   1   0    8.60    0.70
   6   1   0    6.70    1.00
   6   1   0   10.10    1.20
   6   1   0    8.20    0.80
  -7  -1   0   26.60    1.50
  -7  -1   0   28.00    1.50
  -7  -1   0   23.30    2.80
  -7  -1   0   30.30    3.40
  -7  -1   0   28.10    1.40
  -7  -1   0   28.20    1.70
  -7  -1   0   27.40    1.20
   7   1   0   26.20    1.80
   7   1   0   25.00    1.30
   7   1   0   27.30    1.50
  -8  -1   0   -0.30    0.30
  -8  -1   0   -0.50    0.30
  -8  -1   0    0.10    0.60
  -8  -1   0    0.10    0.60
  -8  -1   0   -0.60    0.80
   8   1   0    0.40    0.70
   8   1   0   -0.30    0.30
   8   1   0   -0.10    0.30
  -9  -1   0    0.30    0.30
  -9  -1   0    0.70    0.50
  -9  -1   0    1.20    0.70
   9   1   0    1.30    0.80
   9   1   0    0.60    0.30
   9   1   0    0.90    0.30
 -10  -1   0    0.90    0.60
 -10  -1   0    1.10    0.90
  10   1   0    0.30    0.30
   8  -2   0    0.60    0.40
   8  -2   0    0.50    0.30
   8  -2   0    0.90    0.80
  -8   2   0    0.70    0.50
  -8   2   0    1.40    0.50
  -8   2   0    0.60    0.30
  -8   2   0    0.90    0.70
   7  -2   0    9.20    1.30
   7  -2   0    8.80    1.00
   7  -2   0    7.90    0.90
   7  -2   0   10.10    0.90
  -7   2   0    8.20    3.80
  -7   2   0    9.40    0.80
  -7   2   0   11.00    1.30
  -7   2   0    9.30    0.90
   6  -2   0   91.79    5.00
   6  -2   0  101.99    3.40
   6  -2   0   94.99    3.50
   6  -2   0   96.09    4.00
   6  -2   0   92.39    3.60
   6  -2   0   91.39    5.30
   6  -2   0   99.59    3.40
  -6   2   0   91.29    5.00
  -6   2   0  102.39    3.60
  -6   2   0  103.19    3.90
  -6   2   0  100.89    3.30
   5  -2   0   10.50    1.00
   5  -2   0   12.80    1.10
   5  -2   0    8.40    1.30
   5  -2   0   10.00    1.10
   5  -2   0   11.50    1.00
   5  -2   0   11.00    0.80
   5  -2   0   14.00    2.20
  -5   2   0   10.20    1.80
  -5   2   0   10.70    1.10
  -5   2   0   11.50    0.80
  -5   2   0   10.20    0.90
  -5   2   0   10.70    0.90
  -5   2   0   14.90    1.90
   4  -2   0   12.80    1.30
   4  -2   0    9.40    0.90
   4  -2   0   11.20    0.80
   4  -2   0   10.90    0.90
   4  -2   0    9.90    1.40
   4  -2   0    9.90    1.20
  -4   2   0   11.50    1.30
  -4   2   0   10.80    0.80
  -4   2   0   10.60    0.90
  -4   2   0    9.70    1.40
  -4   2   0   11.60    0.90
  -4   2   0   11.20    1.20
  -4   2   0   12.70    1.10
  -4   2   0   10.70    0.70
   3  -2   0  345.37   10.40
   3  -2   0  352.36   10.90
   3  -2   0  342.07   10.60
   3  -2   0  331.97   10.90
   3  -2   0  351.36   10.50
  -3   2   0  344.57   10.90
  -3   2   0  335.97   10.40
  -3   2   0  347.07   10.60
   2  -2   0  134.69    4.40
   2  -2   0  136.79    4.60
   2  -2   0  144.69    4.60
  -2   2   0  140.69    4.40
  -2   2   0  129.19    4.40
  -2   2   0  137.19    4.30
  -2   2   0  139.19    4.60
   1  -2   0   18.00    0.90
   1  -2   0   19.10    0.90
   1  -2   0   18.20    0.80
  -1   2   0   18.90    0.80
  -1   2   0   18.90    1.10
  -1   2   0   19.30    0.80
  -1   2   0   20.90    0.90
   0   2   0 2022.50   59.99
   0   2   0 2011.20   59.99
  -2  -2   0  250.77    6.70
  -2  -2   0  215.88    6.90
  -2  -2   0  209.38    6.60
   2   2   0  215.08    6.60
   2   2   0  212.58    6.70
   2   2   0  213.38    6.80
  -3  -2   0 2469.15   72.49
   3   2   0 2354.06   72.09
   3   2   0 2527.85   71.99
  -4  -2   0  100.49    3.90
  -4  -2   0  100.69    3.60
  -4  -2   0   97.59    3.30
  -4  -2   0  103.19    3.80
   4   2   0  103.49    3.50
   4   2   0  118.19    3.70
   4   2   0  104.79    3.30
  -5  -2   0   28.90    1.20
  -5  -2   0   27.60    1.80
  -5  -2   0   26.80    1.80
  -5  -2   0   31.80    2.10
  -5  -2   0   29.30    1.30
  -5  -2   0   28.00    1.40
   5   2   0   28.30    1.60
   5   2   0   28.60    1.50
  -6  -2   0   30.40    1.40
  -6  -2   0   32.40    1.60
  -6  -2   0   28.10    2.20
  -6  -2   0   30.80    1.40
  -6  -2   0   31.40    2.30
  -6  -2   0   29.40    2.30
  -6  -2   0   30.30    2.00
   6   2   0   33.40    1.70
   6   2   0   30.50    1.40
   6   2   0   31.20    1.30
   6   2   0   31.00    2.00
   6   2   0   29.30    1.30
  -7  -2   0    0.90    0.40
  -7  -2   0   -0.30    1.80
  -7  -2   0    1.60    0.40
  -7  -2   0    2.10    0.60
  -7  -2   0    0.90    1.80
  -7  -2   0   -0.30    1.30
  -7  -2   0    2.40    0.50
  -7  -2   0    2.20    0.60
   7   2   0    3.00    0.80
   7   2   0    2.20    0.50
   7   2   0    2.10    0.50
  -8  -2   0    0.00    0.30
  -8  -2   0   -0.60    0.50
  -8  -2   0   -0.60    0.50
  -8  -2   0   -0.40    0.50
  -8  -2   0    0.90    3.90
  -8  -2   0   -0.20    0.30
   8   2   0    0.00    0.60
   8   2   0   -0.20    0.30
   8   2   0    0.10    0.30
  -9  -2   0    0.00    0.30
  -9  -2   0    0.60    0.70
  -9  -2   0    2.60    1.40
  -9  -2   0   -0.20    0.30
  -9  -2   0   -0.40    0.50
   9   2   0    0.10    0.40
   9   2   0   -0.60    0.40
   9   2   0    0.20    0.70
 -10  -2   0    1.60    0.90
 -10  -2   0    3.40    0.60
 -10  -2   0    2.70    0.40
  10   2   0    0.90    1.00
  10   2   0    2.30    0.40
   8  -3   0    0.30    0.40
   8  -3   0    0.60    0.30
   8  -3   0    0.70    1.10
  -8   3   0    0.50    0.30
   7  -3   0    0.00    0.50
   7  -3   0    0.00    0.40
   7  -3   0   -0.70    0.70
   7  -3   0    0.00    0.30
  -7   3   0    0.20    0.50
  -7   3   0   -0.20    0.30
  -7   3   0    1.30    0.70
   6  -3   0    1.90    0.40
   6  -3   0    1.10    0.80
   6  -3   0    1.90    0.50
   6  -3   0    0.90    0.50
   6  -3   0    0.40    0.70
  -6   3   0    1.00    1.90
  -6   3   0    1.90    0.70
  -6   3   0    0.90    0.30
   5  -3   0   39.30    1.70
   5  -3   0   39.00    2.10
   5  -3   0   40.90    1.90
   5  -3   0   39.60    1.70
  -5   3   0   38.40    1.60
  -5   3   0   33.90    3.00
  -5   3   0   41.90    1.90
  -5   3   0   39.60    2.20
  -5   3   0   40.30    1.80
   4  -3   0  150.88    5.30
   4  -3   0  161.78    5.20
   4  -3   0  166.08    5.20
   4  -3   0  159.98    6.00
   4  -3   0  165.38    5.30
   4  -3   0  154.88    6.30
  -4   3   0  164.98    6.60
  -4   3   0  165.88    5.30
  -4   3   0  166.08    5.30
  -4   3   0  163.48    5.60
  -4   3   0  157.28    5.10
   3  -3   0    9.50    0.90
   3  -3   0    8.10    0.70
   3  -3   0    9.70    1.10
   3  -3   0    8.60    0.70
  -3   3   0    8.00    0.70
  -3   3   0    8.40    0.70
  -3   3   0    8.40    1.10
  -3   3   0   10.20    0.90
  -3   3   0    7.50    1.30
   2  -3   0  724.53   22.40
   2  -3   0  713.03   21.80
   2  -3   0  739.13   22.30
   2  -3   0  735.83   21.90
   2  -3   0  720.23   22.00
  -2   3   0  751.92   22.30
  -2   3   0  762.42   22.90
  -2   3   0  737.63   22.10
   1  -3   0   59.59    2.30
   1  -3   0   59.89    2.10
   1  -3   0   58.39    2.20
  -1   3   0   70.09    2.10
  -1   3   0   57.49    2.90
  -1   3   0   60.49    2.20
  -1   3   0   64.29    2.30
  -1   3   0   65.39    2.20
   0  -3   0  510.85   15.50
   0  -3   0  512.45   15.20
   0  -3   0  540.25   15.30
   0  -3   0  491.35   15.40
   0  -3   0  506.05   15.10
   0  -3   0  514.55   15.30
   0   3   0  522.25   15.30
   0   3   0  499.75   15.40
   0   3   0  496.35   15.30
   0   3   0  515.05   15.70
  -1  -3   0  424.66   13.00
  -1  -3   0  428.56   12.90
   1   3   0  435.36   13.00
   1   3   0  430.36   13.20
   1   3   0  428.06   13.00
  -2  -3   0  261.97    8.10
  -2  -3   0  248.88    8.10
   2   3   0  242.48    8.10
   2   3   0  282.17    8.10
  -3  -3   0  881.31   27.20
  -3  -3   0  909.01   26.90
  -3  -3   0  915.81   27.00
  -3  -3   0  925.01   27.30
  -3  -3   0  903.81   26.80
   3   3   0  909.41   27.20
   3   3   0  912.01   27.00
  -4  -3   0   10.00    0.60
  -4  -3   0    8.80    1.00
  -4  -3   0    9.80    0.80
  -4  -3   0   11.30    0.80
  -4  -3   0    9.40    1.00
   4   3   0    8.90    0.80
   4   3   0    9.20    0.90
  -5  -3   0   28.80    1.20
  -5  -3   0   29.00    1.60
  -5  -3   0   29.40    1.30
  -5  -3   0   26.80    1.80
  -5  -3   0   26.70    1.80
   5   3   0   29.60    1.60
   5   3   0   28.10    1.40
  -6  -3   0   44.50    2.40
  -6  -3   0   42.60    1.70
  -6  -3   0   44.00    1.70
  -6  -3   0   42.50    2.60
  -6  -3   0   41.20    2.60
  -6  -3   0   44.60    2.10
   6   3   0   40.00    1.80
   6   3   0   43.30    1.70
   6   3   0   42.10    1.80
   6   3   0   46.60    2.10
   6   3   0   44.10    1.70
   6   3   0   43.40    1.80
   6   3   0   40.50    2.20
  -7  -3   0    0.50    1.70
  -7  -3   0    0.20    1.50
  -7  -3   0    0.70    1.50
  -7  -3   0    0.10    0.30
  -7  -3   0   -0.10    0.30
  -7  -3   0    0.60    0.50
  -7  -3   0    0.10    0.30
   7   3   0   -0.20    0.30
   7   3   0    0.60    0.40
   7   3   0    0.50    0.30
   7   3   0    0.20    0.60
   7   3   0   -0.30    0.40
   7   3   0    0.30    0.30
  -8  -3   0    0.00    0.30
  -8  -3   0    0.00    0.30
  -8  -3   0    0.40    1.10
  -8  -3   0    0.40    0.40
  -8  -3   0    1.20    2.70
  -8  -3   0   -0.10    0.50
   8   3   0    0.40    0.70
   8   3   0    0.10    0.40
   8   3   0    1.00    0.80
   8   3   0    0.00    0.30
  -9  -3   0    0.40    0.80
  -9  -3   0    0.80    0.30
  -9  -3   0    2.20    0.70
  -9  -3   0    1.30    0.40
  -9  -3   0    2.30    0.60
   9   3   0    1.80    0.80
   9   3   0    1.40    0.50
   9   3   0    1.30    0.40
 -10  -3   0   -0.40    0.70
 -10  -3   0   -0.20    0.40
  10   3   0    0.30    0.30
  10   3   0   -0.30    1.30
  10   3   0    0.10    0.40
   7  -4   0    1.10    1.10
  -7   4   0    1.20    0.70
  -7   4   0    1.20    0.40
   6  -4   0    3.50    0.90
   6  -4   0    5.20    0.70
   6  -4   0    3.80    0.90
   6  -4   0    3.10    0.70
  -6   4   0    5.30    3.50
  -6   4   0    4.70    0.70
  -6   4   0    3.70    0.50
  -6   4   0    3.70    0.90
   5  -4   0   62.39    2.90
   5  -4   0   60.29    2.40
   5  -4   0   60.59    2.30
   5  -4   0   60.99    2.60
   5  -4   0   57.89    4.70
   5  -4   0   60.39    2.80
  -5   4   0   62.99    4.90
  -5   4   0   61.09    2.90
  -5   4   0   59.69    2.50
  -5   4   0   61.79    2.40
   4  -4   0  449.16   14.10
   4  -4   0  455.95   13.70
   4  -4   0  457.05   13.90
   4  -4   0  432.46   14.80
   4  -4   0  470.85   13.70
  -4   4   0  436.06   13.50
  -4   4   0  440.76   13.80
  -4   4   0  443.46   15.60
  -4   4   0  456.55   13.80
  -4   4   0  455.85   14.20
   3  -4   0  323.27    9.90
   3  -4   0  326.27   10.20
   3  -4   0  333.47   10.00
   3  -4   0  323.27   10.70
   3  -4   0  312.87    9.90
  -3   4   0  307.07    9.70
  -3   4   0  318.67    9.90
  -3   4   0  332.17   11.50
  -3   4   0  320.37    9.90
  -3   4   0  332.37   10.30
  -3   4   0  302.37    9.90
   2  -4   0   28.10    1.40
   2  -4   0   29.00    1.90
   2  -4   0   28.90    1.30
   2  -4   0   28.20    1.70
  -2   4   0   26.70    1.20
  -2   4   0   31.50    2.20
  -2   4   0   30.10    1.50
  -2   4   0   30.00    1.30
   1  -4   0    5.80    0.80
   1  -4   0    5.80    0.50
   1  -4   0    5.40    0.50
   1  -4   0    4.40    0.70
  -1   4   0    5.20    0.70
  -1   4   0    5.50    1.00
   0  -4   0  761.32   22.70
   0  -4   0  764.72   22.90
   0  -4   0  752.92   22.60
   0  -4   0  757.82   22.60
   0  -4   0  755.42   22.80
   0  -4   0  763.52   23.00
   0   4   0  769.42   22.90
   0   4   0  771.92   23.40
   0   4   0  751.42   22.80
  -1  -4   0   93.69    3.20
  -1  -4   0   95.99    3.30
  -1  -4   0   89.99    3.40
  -1  -4   0   88.99    2.90
   1   4   0   96.59    3.60
   1   4   0   89.79    3.40
  -2  -4   0  495.85   15.00
  -2  -4   0  493.45   15.10
  -2  -4   0  482.85   14.60
   2   4   0  495.65   15.10
   2   4   0  490.25   15.10
  -3  -4   0  217.38    7.30
  -3  -4   0  221.88    7.10
  -3  -4   0  226.88    6.80
  -3  -4   0  230.88    7.40
   3   4   0  224.68    7.00
   3   4   0  223.98    7.10
  -4  -4   0   10.50    0.70
  -4  -4   0    9.90    0.60
   4   4   0    9.60    1.00
   4   4   0   10.60    1.00
  -5  -4   0   63.79    2.60
  -5  -4   0   67.19    2.30
  -5  -4   0   65.09    2.20
  -5  -4   0   58.69    2.90
  -5  -4   0   65.29    3.00
   5   4   0   66.89    2.40
   5   4   0   63.89    2.30
   5   4   0   59.59    2.20
   5   4   0   65.59    2.80
   5   4   0   61.59    2.30
  -6  -4   0    2.90    1.00
  -6  -4   0    1.80    0.40
  -6  -4   0    1.60    0.60
  -6  -4   0    1.30    1.00
  -6  -4   0    2.50    0.40
  -6  -4   0    1.60    0.40
  -6  -4   0    1.10    0.90
   6   4   0    1.30    0.50
   6   4   0    1.00    0.30
   6   4   0    3.10    0.70
   6   4   0    1.90    0.40
   6   4   0    1.70    0.40
   6   4   0    3.30    0.80
  -7  -4   0   31.80    1.80
  -7  -4   0   29.60    1.40
  -7  -4   0   26.70    2.80
  -7  -4   0   29.90    1.40
  -7  -4   0   28.70    1.50
   7   4   0   30.70    1.40
   7   4   0   31.40    2.50
   7   4   0   30.10    1.80
   7   4   0   31.00    1.40
   7   4   0   30.30    1.40
  -8  -4   0    3.30    0.60
  -8  -4   0    2.30    0.50
  -8  -4   0    3.70    0.80
  -8  -4   0    1.70    0.40
  -8  -4   0    1.10    2.60
   8   4   0    3.10    1.00
   8   4   0    3.40    0.50
   8   4   0    3.40    0.50
   8   4   0    3.40    0.50
   8   4   0    2.20    0.40
  -9  -4   0    1.10    0.40
  -9  -4   0    1.70    0.70
  -9  -4   0    0.90    0.50
  -9  -4   0    1.20    0.40
   9   4   0    1.70    1.10
   9   4   0    0.90    0.30
   9   4   0    1.20    0.40
 -10  -4   0    0.70    0.50
 -10  -4   0   -0.20    0.70
 -10  -4   0    1.60    0.50
  10   4   0    0.60    0.30
  10   4   0    0.40    0.30
   6  -5   0   -0.30    0.30
   6  -5   0   -0.10    0.30
   6  -5   0    1.10    1.10
  -6   5   0   -0.80    0.60
  -6   5   0    0.10    0.30
  -6   5   0   -0.70    0.50
   5  -5   0   16.80    1.00
   5  -5   0   16.40    1.30
   5  -5   0   17.20    1.10
   5  -5   0   18.50    1.80
  -5   5   0   17.10    1.60
  -5   5   0   14.90    1.20
  -5   5   0   16.00    1.00
  -5   5   0   14.20    3.00
   4  -5   0    2.10    0.60
   4  -5   0    2.80    1.80
   4  -5   0    1.00    0.50
   4  -5   0    3.10    1.00
   4  -5   0    0.80    0.40
  -4   5   0    1.90    2.20
  -4   5   0    1.40    0.50
  -4   5   0    2.70    0.50
  -4   5   0    2.10    0.80
  -4   5   0    1.20    0.60
   3  -5   0   53.09    2.20
   3  -5   0   46.20    3.20
   3  -5   0   50.09    2.00
   3  -5   0   52.99    2.00
   3  -5   0   48.90    2.30
  -3   5   0   50.89    2.00
  -3   5   0   53.79    2.20
  -3   5   0   61.99    4.30
  -3   5   0   49.70    2.50
  -3   5   0   47.70    2.20
   2  -5   0   17.80    2.00
   2  -5   0   16.60    1.00
   2  -5   0   18.10    1.10
   2  -5   0   21.30    2.50
   2  -5   0   15.00    1.00
   2  -5   0   16.80    1.30
  -2   5   0   18.40    1.10
  -2   5   0   15.20    1.30
  -2   5   0   16.80    1.00
  -2   5   0   16.70    0.90
  -2   5   0   15.40    1.10
  -2   5   0   23.90    2.70
   1  -5   0   47.40    1.80
   1  -5   0   48.10    2.60
   1  -5   0   45.70    2.60
   1  -5   0   50.29    2.00
   1  -5   0   49.20    2.40
  -1   5   0   44.00    1.80
  -1   5   0   46.90    2.90
  -1   5   0   49.20    2.10
   0  -5   0   85.49    3.50
   0  -5   0   84.99    3.10
   0  -5   0   87.99    2.90
   0  -5   0   88.39    3.40
   0  -5   0   81.99    2.80
   0   5   0   86.99    3.90
   0   5   0   78.79    3.00
  -1  -5   0  860.01   25.90
  -1  -5   0  861.01   26.10
  -1  -5   0  865.81   26.30
  -1  -5   0  856.21   25.60
  -1  -5   0  870.41   26.00
   1   5   0  870.91   26.60
  -2  -5   0 1054.49   31.70
  -2  -5   0 1069.69   31.60
  -2  -5   0 1084.99   31.30
  -2  -5   0 1065.29   31.80
   2   5   0  965.10   31.30
   2   5   0 1080.49   32.20
  -3  -5   0   58.69    2.00
  -3  -5   0   59.09    2.60
  -3  -5   0   59.39    2.90
  -3  -5   0   55.59    2.20
   3   5   0   61.59    2.60
   3   5   0   57.99    2.50
   3   5   0   56.49    2.20
  -4  -5   0   95.29    3.10
  -4  -5   0   90.29    3.20
  -4  -5   0   97.79    3.80
  -4  -5   0   93.99    3.00
  -4  -5   0   92.39    3.80
   4   5   0   90.49    3.30
   4   5   0   95.79    3.70
   4   5   0   89.29    3.20
   4   5   0   90.29    3.20
  -5  -5   0    3.60    1.10
  -5  -5   0    3.00    0.40
  -5  -5   0    4.00    1.00
   5   5   0    2.70    0.40
   5   5   0    2.20    0.40
   5   5   0    2.50    0.50
   5   5   0    3.90    0.60
   5   5   0    3.10    0.50
   5   5   0    2.20    0.60
  -6  -5   0   19.50    1.10
  -6  -5   0   20.90    1.00
  -6  -5   0   19.90    2.70
  -6  -5   0   13.00    2.60
   6   5   0   17.30    1.20
   6   5   0   19.40    1.70
   6   5   0   18.80    1.10
   6   5   0   20.10    1.30
  -7  -5   0   20.30    2.80
  -7  -5   0   25.90    1.60
  -7  -5   0   21.70    1.50
  -7  -5   0   20.60    1.20
  -7  -5   0   21.40    1.30
   7   5   0   20.40    1.20
   7   5   0   20.10    1.30
   7   5   0   21.00    1.10
   7   5   0   20.70    1.20
   7   5   0   22.90    1.20
  -8  -5   0    1.20    0.40
  -8  -5   0    2.90    0.90
  -8  -5   0    1.70    0.60
  -8  -5   0    1.90    0.50
   8   5   0    1.60    0.40
   8   5   0    1.40    0.50
   8   5   0    2.00    0.40
   8   5   0    2.10    0.40
  -9  -5   0    0.80    0.40
  -9  -5   0    1.20    0.70
  -9  -5   0    0.40    0.30
  -9  -5   0    0.60    0.50
   9   5   0   -0.30    0.40
   9   5   0    0.70    0.30
   9   5   0    0.50    0.30
 -10  -5   0    2.10    0.40
 -10  -5   0    2.70    1.40
 -10  -5   0    2.70    0.80
 -10  -5   0    0.90    0.30
  10   5   0    1.50    0.40
  10   5   0    1.70    0.30
   5  -6   0    5.10    0.70
   5  -6   0    4.70    0.60
   5  -6   0    4.30    0.90
   5  -6   0    4.60    0.70
  -5   6   0    4.90    0.50
  -5   6   0    4.20    0.60
   4  -6   0   25.60    1.30
   4  -6   0   26.70    1.30
   4  -6   0   23.40    1.50
  -4   6   0   22.00    3.90
  -4   6   0   24.40    1.40
  -4   6   0   24.90    1.20
   3  -6   0  154.28    5.00
   3  -6   0  149.59    5.00
  -3   6   0  151.18    5.10
  -3   6   0  145.29    7.10
  -3   6   0  151.78    5.10
  -3   6   0  152.08    4.90
  -3   6   0  144.99    4.90
   2  -6   0  159.58    6.60
   2  -6   0  166.78    5.40
   2  -6   0  170.98    5.50
   2  -6   0  169.18    5.60
  -2   6   0  162.78    7.30
  -2   6   0  163.88    5.40
  -2   6   0  167.88    5.50
  -2   6   0  166.58    5.60
  -2   6   0  168.08    5.40
   1  -6   0    5.50    1.70
   1  -6   0    6.10    1.70
   1  -6   0    6.40    0.60
   1  -6   0    5.80    0.70
   1  -6   0    5.80    0.60
  -1   6   0    6.70    0.70
  -1   6   0    5.70    0.90
  -1   6   0    7.30    0.90
  -1   6   0    5.90    0.60
  -1   6   0    3.60    1.30
   0  -6   0    2.20    1.20
   0  -6   0    1.60    0.40
   0  -6   0    3.40    0.90
   0  -6   0    1.50    0.30
   0  -6   0    1.40    0.60
   0   6   0    0.90    0.40
   0   6   0    1.10    0.30
   0   6   0    1.30    0.30
   0   6   0    1.80    0.50
  -1  -6   0    2.50    1.10
  -1  -6   0    2.40    0.80
  -1  -6   0    1.00    0.30
  -1  -6   0    2.10    0.90
  -1  -6   0    2.00    1.00
   1   6   0    0.70    0.90
   1   6   0    2.00    0.40
   1   6   0    0.90    0.30
   1   6   0    1.50    0.40
  -2  -6   0    5.80    1.00
  -2  -6   0    6.50    1.10
  -2  -6   0    5.40    0.60
  -2  -6   0    6.20    1.10
   2   6   0    6.20    1.20
   2   6   0    6.00    0.80
   2   6   0    5.60    0.50
   2   6   0    6.10    0.70
  -3  -6   0  308.57   10.40
  -3  -6   0  304.47   10.20
  -3  -6   0  313.77    9.50
  -3  -6   0  286.57   10.70
  -3  -6   0  311.17    9.70
   3   6   0  309.57    9.60
   3   6   0  311.37    9.70
   3   6   0  328.07   10.80
   3   6   0  313.27    9.80
   3   6   0  300.67    9.30
   3   6   0  313.87    9.60
  -4  -6   0   45.50    2.10
  -4  -6   0   48.20    2.70
  -4  -6   0   48.70    1.80
  -4  -6   0   47.50    2.70
   4   6   0   48.00    2.10
   4   6   0   43.80    1.70
   4   6   0   47.90    2.00
   4   6   0   47.40    1.90
   4   6   0   47.10    1.90
  -5  -6   0   14.00    1.90
  -5  -6   0   12.80    0.90
  -5  -6   0   11.50    0.80
  -5  -6   0   11.60    1.60
   5   6   0   10.70    1.10
   5   6   0   12.40    0.90
   5   6   0   12.20    0.70
   5   6   0   12.70    1.10
  -6  -6   0   89.89    4.60
  -6  -6   0   89.59    3.10
  -6  -6   0   92.19    3.30
   6   6   0   91.29    3.20
   6   6   0   93.09    3.40
   6   6   0   90.29    3.40
   6   6   0   90.49    3.10
   6   6   0   93.09    3.30
  -7  -6   0   14.90    1.40
  -7  -6   0   13.60    1.00
  -7  -6   0   12.40    0.90
  -7  -6   0   11.70    1.00
   7   6   0   14.30    1.00
   7   6   0   11.90    1.00
   7   6   0   12.50    0.80
   7   6   0   10.80    1.10
   7   6   0   13.50    1.10
  -8  -6   0   12.40    0.90
  -8  -6   0   12.70    0.90
  -8  -6   0   13.00    1.40
  -8  -6   0   12.00    1.00
   8   6   0   12.20    1.00
   8   6   0   11.90    0.90
   8   6   0   12.00    1.00
   8   6   0   13.20    1.00
   8   6   0   13.30    0.90
  -9  -6   0   26.50    1.30
  -9  -6   0   26.90    1.50
  -9  -6   0   26.30    1.30
  -9  -6   0   27.20    1.80
   9   6   0   25.90    1.30
   9   6   0   27.50    1.50
   9   6   0   27.60    1.30
   9   6   0   27.40    1.20
   9   6   0   27.10    1.20
 -10  -6   0    2.00    1.00
 -10  -6   0    2.00    0.40
 -10  -6   0    1.90    0.70
 -10  -6   0    1.70    0.40
  10   6   0    2.00    0.40
  10   6   0    1.70    0.20
  10   6   0    2.80    0.70
   4  -7   0    1.30    0.40
   4  -7   0    0.70    0.70
   4  -7   0    0.90    0.40
   4  -7   0    0.30    0.60
  -4   7   0    0.80    0.40
  -4   7   0    1.10    0.30
  -4   7   0    0.30    0.40
   3  -7   0   -0.30    0.30
   3  -7   0   -0.20    0.40
  -3   7   0   -0.10    0.40
  -3   7   0   -0.20    0.20
  -3   7   0   -0.20    0.40
   2  -7   0    4.50    0.70
   2  -7   0    4.50    0.60
   2  -7   0    3.90    0.60
  -2   7   0    4.80    0.70
  -2   7   0    3.80    0.50
  -2   7   0    4.20    0.70
  -2   7   0    3.30    1.90
  -2   7   0    5.80    0.70
   1  -7   0    9.70    2.10
   1  -7   0   10.30    0.90
   1  -7   0   12.30    1.00
   1  -7   0   11.00    0.90
  -1   7   0   11.80    0.90
  -1   7   0   12.60    1.00
  -1   7   0   10.80    1.00
  -1   7   0   10.50    0.90
  -1   7   0   10.90    0.70
   0  -7   0   30.50    1.60
   0  -7   0   32.00    2.70
   0  -7   0   28.70    1.60
   0  -7   0   30.80    1.50
   0   7   0   29.00    1.20
   0   7   0   29.10    1.40
   0   7   0   33.00    1.60
   0   7   0   29.70    1.60
   0   7   0   30.20    1.50
   0   7   0   27.20    3.10
  -1  -7   0    3.70    0.50
  -1  -7   0    3.00    1.20
   1   7   0    4.80    0.70
   1   7   0    3.80    0.50
   1   7   0    3.70    0.60
   1   7   0    4.80    1.60
   1   7   0    4.10    0.50
   1   7   0    5.00    0.70
   1   7   0    3.60    0.60
  -2  -7   0  134.29    4.40
  -2  -7   0  125.19    4.20
  -2  -7   0  133.19    4.70
  -2  -7   0  123.49    5.20
  -2  -7   0  126.99    5.70
   2   7   0  117.79    4.90
   2   7   0  150.68    5.40
   2   7   0  143.29    4.70
   2   7   0  134.09    4.50
   2   7   0  124.49    4.10
  -3  -7   0  102.99    4.70
  -3  -7   0  108.09    5.10
  -3  -7   0  106.69    4.00
  -3  -7   0  105.49    4.80
  -3  -7   0  104.99    3.70
   3   7   0   97.79    3.40
   3   7   0  117.29    4.30
   3   7   0  105.39    4.10
   3   7   0  123.79    4.40
   3   7   0  119.19    4.20
  -4  -7   0    4.20    0.70
  -4  -7   0    6.40    2.10
  -4  -7   0    5.00    0.60
  -4  -7   0    4.50    1.50
  -4  -7   0    5.20    0.70
  -4  -7   0    4.20    0.90
   4   7   0    6.00    0.80
   4   7   0    4.00    0.50
   4   7   0    5.40    0.90
   4   7   0    5.20    0.80
   4   7   0    3.60    0.50
   4   7   0    5.20    0.70
   4   7   0    6.40    1.00
  -5  -7   0   32.10    1.40
  -5  -7   0   27.40    3.00
  -5  -7   0   31.50    1.50
   5   7   0   29.20    1.20
   5   7   0   32.90    1.60
   5   7   0   32.00    1.60
   5   7   0   32.10    1.50
   5   7   0   30.40    1.40
   5   7   0   31.40    1.70
  -6  -7   0   39.50    1.80
  -6  -7   0   45.70    4.50
  -6  -7   0   39.30    1.60
   6   7   0   39.40    1.80
   6   7   0   38.20    1.80
   6   7   0   40.40    2.00
   6   7   0   36.30    1.60
   6   7   0   38.40    1.70
  -7  -7   0   67.99    2.60
  -7  -7   0   68.59    2.70
   7   7   0   70.39    2.70
   7   7   0   71.59    2.70
   7   7   0   67.29    2.50
   7   7   0   74.49    2.90
   7   7   0   69.89    2.70
  -8  -7   0   34.10    2.00
  -8  -7   0   33.10    1.50
  -8  -7   0   32.40    1.60
  -8  -7   0   35.20    1.60
   8   7   0   32.90    1.60
   8   7   0   36.20    1.60
   8   7   0   34.30    1.70
   8   7   0   33.40    1.30
   8   7   0   35.10    1.50
   8   7   0   33.70    1.60
  -9  -7   0    0.40    0.30
  -9  -7   0   -0.50    0.40
  -9  -7   0   -0.10    0.30
  -9  -7   0    0.50    0.60
   9   7   0    0.10    0.30
   9   7   0    0.00    0.30
   9   7   0    0.20    0.30
   9   7   0    0.20    0.40
 -10  -7   0    0.60    0.30
 -10  -7   0    0.70    0.30
  10   7   0    1.00    0.40
   3  -8   0    5.50    0.70
   3  -8   0    5.40    0.90
   3  -8   0    5.40    0.60
   3  -8   0    4.60    0.70
  -3   8   0    4.90    0.70
  -3   8   0    5.50    0.70
   2  -8   0   11.10    1.30
   2  -8   0   11.70    1.10
   2  -8   0   12.60    1.00
   2  -8   0   12.10    0.90
  -2   8   0   12.20    1.00
  -2   8   0   12.30    1.20
  -2   8   0   11.30    1.00
  -2   8   0   11.00    0.80
  -2   8   0   11.50    0.90
   1  -8   0   22.70    1.20
   1  -8   0   22.80    1.70
   1  -8   0   21.00    1.30
   1  -8   0   21.00    1.10
  -1   8   0   12.20    3.30
  -1   8   0   21.70    1.30
  -1   8   0   23.00    1.20
  -1   8   0   19.50    0.80
  -1   8   0   20.50    1.30
  -1   8   0   20.50    1.30
   0  -8   0    6.20    0.70
   0  -8   0    6.30    1.00
   0  -8   0    6.10    0.60
   0  -8   0    7.10    0.90
   0   8   0    3.80    0.90
   0   8   0    8.60    2.80
   0   8   0    6.10    1.00
   0   8   0    6.10    0.50
   0   8   0    5.50    0.70
  -1  -8   0    4.10    0.70
  -1  -8   0    5.00    1.00
  -1  -8   0    3.70    0.50
  -1  -8   0    4.90    0.90
   1   8   0    4.20    0.70
   1   8   0    3.90    0.60
   1   8   0    4.80    0.70
   1   8   0    3.60    0.70
   1   8   0    4.30    0.60
  -2  -8   0    2.20    0.80
  -2  -8   0    1.70    0.40
  -2  -8   0    3.10    1.80
  -2  -8   0    2.20    0.50
   2   8   0    2.70    0.50
   2   8   0    1.60    0.60
   2   8   0    1.20    3.50
   2   8   0    1.90    0.50
   2   8   0    1.20    0.30
   2   8   0    1.20    0.50
  -3  -8   0   -1.60    1.90
  -3  -8   0    0.00    0.80
  -3  -8   0    0.10    0.40
  -3  -8   0   -0.10    0.50
  -3  -8   0    0.40    0.30
   3   8   0    0.40    0.40
   3   8   0    0.10    0.40
   3   8   0   -0.30    0.40
   3   8   0   -0.40    0.40
   3   8   0   -0.20    0.40
  -4  -8   0   11.40    0.90
  -4  -8   0    9.60    0.80
  -4  -8   0   13.20    2.10
  -4  -8   0   11.70    1.40
  -4  -8   0   11.40    1.30
   4   8   0    9.40    1.00
   4   8   0   11.40    1.10
   4   8   0   11.20    1.00
   4   8   0    8.80    0.80
   4   8   0    9.60    0.90
   4   8   0    8.00    1.00
  -5  -8   0    4.70    0.70
  -5  -8   0    4.60    0.60
   5   8   0    4.10    0.60
   5   8   0    3.70    0.60
   5   8   0    4.70    0.70
   5   8   0    4.30    0.60
   5   8   0    3.30    0.60
   5   8   0    4.10    0.70
  -6  -8   0   90.99    3.20
  -6  -8   0   91.69    3.40
   6   8   0  103.59    3.80
   6   8   0   89.59    3.30
  -7  -8   0   29.70    1.60
  -7  -8   0   31.70    1.40
  -7  -8   0   30.20    1.50
   7   8   0   31.10    1.60
   7   8   0   33.30    1.50
   7   8   0   29.70    1.60
   7   8   0   30.70    1.70
   7   8   0   32.80    1.60
  -8  -8   0    0.20    0.40
  -8  -8   0    0.00    0.30
  -8  -8   0   -0.50    0.40
  -8  -8   0   -0.60    1.00
   8   8   0    0.20    0.30
   8   8   0   -0.30    0.30
   8   8   0   -0.60    0.30
   8   8   0    0.10    0.30
   8   8   0    0.00    0.40
  -9  -8   0    1.60    0.50
  -9  -8   0    1.80    0.40
  -9  -8   0    1.00    0.70
  -9  -8   0    2.60    0.60
   9   8   0    1.80    0.30
   9   8   0    2.00    0.30
   9   8   0    2.20    0.40
   2  -9   0    1.60    0.30
  -2   9   0    1.50    0.30
  -2   9   0    2.20    0.50
   1  -9   0    1.80    0.70
   1  -9   0    1.30    0.40
   1  -9   0    1.60    0.50
  -1   9   0    1.60    0.40
  -1   9   0    1.00    0.40
  -1   9   0    1.00    0.30
  -1   9   0    1.40    0.60
   0  -9   0    0.80    0.30
   0  -9   0    1.60    0.50
   0  -9   0    0.70    0.60
   0   9   0    0.70    0.40
   0   9   0    0.60    0.40
   0   9   0    0.40    0.40
   0   9   0    0.60    0.40
  -1  -9   0    9.40    1.00
  -1  -9   0    8.30    1.10
   1   9   0   10.00    0.90
   1   9   0    7.60    0.80
   1   9   0    8.50    1.00
   1   9   0    8.80    0.90
  -2  -9   0    0.60    0.60
  -2  -9   0    0.70    0.90
  -2  -9   0    0.40    0.40
  -2  -9   0    0.00    0.30
   2   9   0    0.10    0.40
   2   9   0   -0.50    0.30
   2   9   0   -0.10    0.40
   2   9   0   -0.20    0.40
   2   9   0   -0.30    0.30
  -3  -9   0    3.20    1.00
  -3  -9   0    4.10    1.20
  -3  -9   0    2.50    0.50
  -3  -9   0    3.90    0.60
   3   9   0    1.60    0.40
   3   9   0    2.10    0.50
   3   9   0    2.60    0.50
   3   9   0    2.20    0.50
   3   9   0    3.10    0.70
  -4  -9   0    7.90    0.90
  -4  -9   0    8.60    0.80
   4   9   0    8.50    0.80
   4   9   0    8.30    0.90
   4   9   0    6.60    1.00
   4   9   0    7.70    0.90
   4   9   0    8.10    0.80
  -5  -9   0   20.50    1.30
   5   9   0   20.80    1.20
   5   9   0   21.10    1.20
   5   9   0   21.10    1.20
   5   9   0   22.60    1.30
   5   9   0   22.50    1.50
  -6  -9   0    1.70    0.50
  -6  -9   0    2.00    0.40
   6   9   0    1.80    0.40
   6   9   0    2.20    0.40
   6   9   0    1.40    0.40
   6   9   0    2.40    0.50
   6   9   0    2.10    0.40
   6   9   0    1.70    0.50
  -7  -9   0    0.30    0.50
  -7  -9   0   -0.20    0.30
   7   9   0   -0.10    0.30
   7   9   0    0.30    0.40
   7   9   0   -0.20    0.30
   7   9   0    0.50    0.40
  -8  -9   0   -0.60    0.50
  -8  -9   0    0.20    0.90
  -8  -9   0   -0.10    0.30
   8   9   0    0.00    0.30
   8   9   0   -0.40    0.30
   8   9   0   -0.10    0.20
   8   9   0   -0.20    0.30
   8   9   0    0.00    0.20
   0 -10   0    5.80    0.60
   0 -10   0    6.40    0.80
   0  10   0    6.20    0.60
   0  10   0    6.60    0.70
   0  10   0    5.80    0.90
   0  10   0    5.70    0.60
  -1 -10   0    1.50    1.80
  -1 -10   0    2.90    0.50
  -1 -10   0    3.10    0.60
   1  10   0    3.30    0.40
   1  10   0    3.20    0.50
   1  10   0    2.80    0.50
   1  10   0    2.50    0.50
  -2 -10   0   -0.70    1.40
  -2 -10   0    0.90    0.60
  -2 -10   0    0.80    0.30
  -2 -10   0    0.80    0.50
   2  10   0    0.50    0.40
   2  10   0    1.20    0.60
   2  10   0    0.80    0.30
  -3 -10   0    8.00    0.70
  -3 -10   0    9.60    0.90
   3  10   0    7.20    0.90
   3  10   0    6.70    0.70
   3  10   0    8.60    0.80
   3  10   0    8.40    0.80
   3  10   0    8.40    0.80
  -4 -10   0    2.90    0.60
  -4 -10   0    2.60    0.40
   4  10   0    3.00    0.40
   4  10   0    3.30    0.70
   4  10   0    3.10    0.60
   4  10   0    2.80    0.40
   4  10   0    3.10    0.50
  -5 -10   0    1.40    0.40
  -5 -10   0    1.20    0.50
   5  10   0    1.10    0.50
   5  10   0    1.20    0.40
   5  10   0    1.20    0.40
   5  10   0    0.30    0.30
   5  10   0    1.10    0.40
  -6 -10   0    0.40    0.50
  -6 -10   0    0.50    0.40
   6  10   0    0.30    0.40
   6  10   0    0.70    0.30
   6  10   0    0.40    0.50
   6  10   0    0.70    0.30
   6  10   0    0.00    0.30
  -7 -10   0   -1.20    0.50
  -7 -10   0   -0.10    0.30
  -7 -10   0   -1.10    1.10
   7  10   0    0.10    0.20
   7  10   0    0.10    0.20
   7  10   0    0.30    0.30
   7  10   0    0.30    0.40
   6  10  -1    0.30    0.30
   6  10  -1    0.10    0.20
   6  10  -1   -0.10    0.30
   6  10  -1    0.10    0.20
  -6 -10   1   -0.50    0.50
  -6 -10   1   -0.10    0.30
   5  10  -1    0.40    0.30
   5  10  -1    0.10    0.30
   5  10  -1   -0.40    0.30
   5  10  -1    0.30    0.30
   5  10  -1    0.00    0.30
  -5 -10   1    0.50    0.40
  -5 -10   1   -1.00    0.50
   4  10  -1    8.50    0.70
   4  10  -1    7.20    0.60
   4  10  -1    9.00    0.70
   4  10  -1    7.90    0.90
   4  10  -1    8.10    0.70
  -4 -10   1    7.10    0.80
  -4 -10   1    8.80    0.80
   3  10  -1    0.00    0.50
   3  10  -1    0.40    0.40
   3  10  -1    0.90    0.30
   3  10  -1    0.80    0.30
   3  10  -1    0.70    0.30
  -3 -10   1    1.40    0.60
  -3 -10   1    0.60    0.40
   2  10  -1    1.40    0.30
   2  10  -1    1.40    0.40
   2  10  -1    1.20    0.30
   2  10  -1    1.60    0.40
  -2 -10   1    1.40    0.60
  -2 -10   1    1.40    0.40
   1  10  -1   -0.10    0.30
   1  10  -1    0.10    0.30
   1  10  -1   -0.10    0.30
   1  10  -1    0.10    0.30
  -1 -10   1    0.40    0.50
  -1 -10   1   -0.20    0.30
   8   9  -1    0.70    0.30
   8   9  -1    1.60    0.30
   8   9  -1    1.50    0.40
   8   9  -1    1.20    0.30
  -8  -9   1    1.50    0.60
  -8  -9   1    1.80    0.90
  -8  -9   1    1.30    0.30
   7   9  -1    0.70    0.30
   7   9  -1    0.40    0.30
   7   9  -1    0.10    0.30
   7   9  -1    0.50    0.30
   7   9  -1    0.60    0.40
  -7  -9   1    0.80    0.60
  -7  -9   1    1.40    0.80
  -7  -9   1    0.20    0.30
  -7  -9   1    0.60    0.50
   6   9  -1    1.90    0.40
   6   9  -1    1.90    0.50
   6   9  -1    2.30    0.40
   6   9  -1    2.10    0.50
   6   9  -1    1.30    0.50
   6   9  -1    1.70    0.40
  -6  -9   1    2.10    0.40
   5   9  -1   14.60    1.00
   5   9  -1   13.70    1.20
   5   9  -1   13.80    1.00
   5   9  -1   12.50    0.90
   5   9  -1   14.20    1.00
  -5  -9   1   13.50    1.10
  -5  -9   1   13.90    0.90
   4   9  -1   -0.10    0.40
   4   9  -1    0.10    0.30
   4   9  -1   -0.30    0.40
   4   9  -1    0.30    0.30
   4   9  -1    0.00    0.40
  -4  -9   1   -0.20    0.30
  -4  -9   1    0.20    0.50
   3   9  -1    7.10    1.00
   3   9  -1    9.30    0.90
   3   9  -1    9.90    0.90
   3   9  -1    9.40    0.90
   3   9  -1    7.80    0.80
  -3  -9   1    7.70    0.90
  -3  -9   1    9.20    0.80
  -3  -9   1    7.10    0.80
   2   9  -1   -0.30    0.40
   2   9  -1    0.20    0.30
   2   9  -1    0.60    0.40
   2   9  -1    0.40    0.40
   2   9  -1    0.30    0.40
  -2  -9   1    0.30    0.50
  -2  -9   1    0.50    0.40
  -2  -9   1    0.40    0.90
  -2  -9   1    0.40    0.50
   1   9  -1    5.70    0.70
   1   9  -1    3.70    0.60
   1   9  -1    6.00    0.70
   1   9  -1    6.00    0.70
  -1  -9   1    5.40    0.70
  -1  -9   1    5.20    0.90
  -1  -9   1    5.30    0.80
  -1  -9   1    5.70    0.70
   0   9  -1    0.70    0.50
   0   9  -1    1.20    0.40
   0   9  -1    0.90    0.50
   0   9  -1    0.90    0.40
   0  -9   1    0.60    0.40
   0  -9   1    0.00    0.80
   0  -9   1    0.90    0.30
   0  -9   1    1.20    0.50
  -1   9  -1    0.10    0.30
  -1   9  -1    0.70    0.40
  -1   9  -1   -0.30    0.20
  -1   9  -1    0.20    0.30
   1  -9   1    0.10    0.40
   1  -9   1    0.60    0.40
   1  -9   1   -0.30    0.90
   9   8  -1   13.50    0.90
   9   8  -1   11.40    0.70
   9   8  -1   12.90    0.70
  -9  -8   1   14.50    0.90
  -9  -8   1   12.80    0.80
  -9  -8   1   12.50    1.10
  -9  -8   1   11.30    1.50
   8   8  -1   -0.50    0.30
   8   8  -1    0.10    0.30
   8   8  -1   -0.70    0.30
   8   8  -1   -0.20    0.30
  -8  -8   1   -0.30    0.30
  -8  -8   1   -0.40    0.40
  -8  -8   1   -0.20    0.50
  -8  -8   1    1.70    0.80
   7   8  -1   20.00    1.30
   7   8  -1   20.20    1.20
   7   8  -1   22.30    1.20
   7   8  -1   23.30    1.40
   7   8  -1   22.30    1.30
  -7  -8   1   19.70    1.30
  -7  -8   1   23.10    1.20
  -7  -8   1   21.50    1.20
   6   8  -1    7.50    0.90
   6   8  -1    7.60    0.80
   6   8  -1    9.90    1.00
   6   8  -1    7.70    0.90
   6   8  -1    7.90    1.00
   6   8  -1    8.40    0.90
  -6  -8   1    7.70    0.90
  -6  -8   1    7.90    0.80
   5   8  -1    7.50    1.10
   5   8  -1   11.30    1.30
   5   8  -1    8.20    0.90
   5   8  -1    9.60    1.30
   5   8  -1    5.50    1.10
  -5  -8   1   10.40    1.00
  -5  -8   1    9.10    0.80
   4   8  -1    3.80    0.70
   4   8  -1    5.90    0.80
   4   8  -1    5.40    0.80
   4   8  -1    4.30    0.60
   4   8  -1    5.50    0.70
  -4  -8   1    5.10    0.70
  -4  -8   1    4.50    1.30
  -4  -8   1    5.30    0.80
  -4  -8   1    4.70    0.70
   3   8  -1    0.10    0.40
   3   8  -1   -0.40    0.40
   3   8  -1   -0.20    0.40
   3   8  -1    0.50    0.40
   3   8  -1    0.10    0.40
   3   8  -1    0.20    0.20
  -3  -8   1    0.30    0.30
  -3  -8   1    1.20    0.50
   2   8  -1   17.90    0.80
   2   8  -1   18.00    1.20
   2   8  -1   19.20    1.40
   2   8  -1   18.70    1.10
   2   8  -1   17.40    1.10
   2   8  -1   15.90    1.20
  -2  -8   1   17.60    1.20
  -2  -8   1   16.90    1.70
  -2  -8   1   17.00    1.00
  -2  -8   1   18.50    1.20
   1   8  -1    0.10    0.40
   1   8  -1    0.80    0.50
   1   8  -1    0.50    0.20
   1   8  -1   -0.50    0.60
   1   8  -1    0.00    0.50
   1   8  -1   -0.50    0.50
  -1  -8   1    0.40    0.40
  -1  -8   1    0.30    0.70
  -1  -8   1   -0.20    0.40
   0   8  -1    0.70    0.50
   0   8  -1    1.00    0.50
   0   8  -1    0.70    0.20
   0   8  -1   11.20    4.30
   0   8  -1    0.50    0.40
   0   8  -1    0.50    0.30
   0  -8   1    1.00    0.70
   0  -8   1    0.60    0.50
   0  -8   1    1.00    0.40
   0  -8   1    1.00    0.40
  -1   8  -1   44.50    1.90
  -1   8  -1   39.80    1.90
  -1   8  -1   38.60    1.40
  -1   8  -1   42.40    1.80
  -1   8  -1   42.00    1.70
   1  -8   1   40.30    1.90
   1  -8   1   39.20    2.20
   1  -8   1   43.00    1.70
   1  -8   1   43.90    1.70
  -2   8  -1   20.40    1.20
  -2   8  -1   23.10    1.00
  -2   8  -1   22.20    1.20
  -2   8  -1   22.50    1.20
   2  -8   1   20.70    1.60
   2  -8   1   20.90    1.40
   2  -8   1   20.30    1.10
   2  -8   1   21.90    1.10
  -3   8  -1    2.30    0.40
   3  -8   1    1.90    0.30
   3  -8   1    1.70    0.30
   3  -8   1    2.80    0.90
   3  -8   1    2.40    0.40
   9   7  -1    0.90    0.30
   9   7  -1    0.90    0.40
   9   7  -1    0.80    0.30
  -9  -7   1    0.20    0.30
  -9  -7   1   -0.70    0.70
  -9  -7   1    1.10    0.50
  -9  -7   1    0.80    0.30
   8   7  -1    7.70    0.90
   8   7  -1    7.90    0.60
   8   7  -1    8.80    0.80
   8   7  -1    7.70    0.80
   8   7  -1    8.40    0.90
  -8  -7   1    9.80    1.40
  -8  -7   1    8.80    0.80
  -8  -7   1    7.60    1.00
  -8  -7   1    8.30    0.80
   7   7  -1    0.60    0.40
   7   7  -1    1.00    0.40
   7   7  -1    0.40    0.40
   7   7  -1    0.70    0.40
   7   7  -1    0.60    0.20
  -7  -7   1    0.60    0.50
  -7  -7   1    0.90    0.40
   6   7  -1   29.80    1.30
   6   7  -1   31.30    1.60
   6   7  -1   31.40    1.70
   6   7  -1   29.50    1.40
   6   7  -1   31.10    1.50
   6   7  -1   33.00    1.60
  -6  -7   1   28.50    1.40
  -6  -7   1   32.70    3.60
  -6  -7   1   32.20    1.60
   5   7  -1   51.09    2.10
   5   7  -1   53.29    2.20
   5   7  -1   46.70    1.80
   5   7  -1   50.79    2.10
   5   7  -1   52.09    2.30
  -5  -7   1   47.60    4.00
  -5  -7   1   52.69    2.00
  -5  -7   1   53.39    2.20
   4   7  -1    9.30    0.90
   4   7  -1    9.00    0.80
   4   7  -1    9.70    1.00
   4   7  -1    9.10    1.10
   4   7  -1    9.30    0.60
   4   7  -1   10.00    0.90
  -4  -7   1    9.40    1.10
  -4  -7   1    7.60    1.90
  -4  -7   1    9.90    0.90
  -4  -7   1   10.90    1.40
  -4  -7   1    9.50    0.70
   3   7  -1    6.50    0.80
   3   7  -1    6.50    0.80
   3   7  -1    6.70    0.90
   3   7  -1    5.30    0.80
   3   7  -1    6.60    0.60
  -3  -7   1    5.70    0.90
  -3  -7   1    5.60    0.60
  -3  -7   1    5.30    2.60
  -3  -7   1    7.50    1.40
  -3  -7   1    5.70    0.70
  -3  -7   1    6.90    0.80
   2   7  -1    9.60    2.30
   2   7  -1    7.20    0.90
   2   7  -1    6.60    0.80
   2   7  -1    7.20    0.60
   2   7  -1    7.30    0.80
  -2  -7   1    8.10    0.70
  -2  -7   1    7.20    1.00
  -2  -7   1    7.30    0.80
  -2  -7   1    9.40    2.10
  -2  -7   1    5.90    1.40
   1   7  -1    6.30    0.90
   1   7  -1    6.40    2.00
   1   7  -1    6.00    0.50
   1   7  -1    4.70    0.70
   1   7  -1    7.40    0.80
  -1  -7   1    5.80    1.40
  -1  -7   1    6.10    0.80
  -1  -7   1    5.10    0.70
  -1  -7   1    8.20    1.10
   0   7  -1   34.10    1.60
   0   7  -1   33.50    3.60
   0   7  -1   32.00    1.40
   0   7  -1   33.10    1.70
   0   7  -1   30.60    1.50
   0   7  -1   33.50    1.70
   0  -7   1   34.50    1.70
   0  -7   1   33.00    2.00
   0  -7   1   34.90    1.60
   0  -7   1   33.30    1.50
   0  -7   1   26.90    3.50
  -1   7  -1   15.20    0.90
  -1   7  -1   16.50    1.10
  -1   7  -1   15.30    1.20
  -1   7  -1   14.90    2.70
  -1   7  -1   16.70    1.10
   1  -7   1   17.40    2.30
   1  -7   1   14.20    1.50
   1  -7   1   13.70    1.10
   1  -7   1   15.90    1.00
  -2   7  -1    7.60    0.90
  -2   7  -1    6.00    0.70
  -2   7  -1    3.00    3.70
  -2   7  -1    8.90    0.80
   2  -7   1    7.30    0.80
   2  -7   1    6.50    1.00
   2  -7   1    6.00    0.80
   2  -7   1    6.60    0.80
  -3   7  -1    7.60    0.90
  -3   7  -1    7.20    0.60
  -3   7  -1    7.40    0.90
   3  -7   1    9.00    1.00
   3  -7   1    8.60    1.10
   3  -7   1    8.70    0.80
   3  -7   1    8.40    0.70
  -4   7  -1    0.10    0.30
  -4   7  -1    0.10    0.20
   4  -7   1    0.00    0.20
   4  -7   1    0.70    0.80
   4  -7   1    0.40    0.80
  10   6  -1    1.10    0.40
  10   6  -1    0.90    0.20
 -10  -6   1    1.50    0.30
 -10  -6   1    0.40    0.30
 -10  -6   1    0.80    0.70
   9   6  -1    0.50    0.30
   9   6  -1    0.40    0.30
   9   6  -1    0.40    0.30
  -9  -6   1    0.10    0.30
  -9  -6   1    0.20    0.80
  -9  -6   1   -0.10    0.30
  -9  -6   1    1.30    0.90
   8   6  -1   13.60    1.00
   8   6  -1   14.20    1.00
   8   6  -1   14.90    0.90
   8   6  -1   14.00    1.00
   8   6  -1   14.00    1.10
  -8  -6   1   14.00    1.10
  -8  -6   1   13.90    1.00
  -8  -6   1   18.00    1.50
  -8  -6   1   14.20    0.90
   7   6  -1   51.59    2.00
   7   6  -1   53.29    2.20
   7   6  -1   49.00    2.20
   7   6  -1   46.30    2.10
  -7  -6   1   48.80    2.50
  -7  -6   1   52.09    2.20
  -7  -6   1   54.19    4.80
  -7  -6   1   50.69    2.00
  -7  -6   1   48.50    2.00
   6   6  -1   56.49    2.30
   6   6  -1   53.49    2.10
   6   6  -1   55.19    2.40
   6   6  -1   53.69    2.10
   6   6  -1   57.69    2.30
   6   6  -1   54.89    2.20
  -6  -6   1   55.69    2.30
  -6  -6   1   52.59    3.80
   5   6  -1    3.20    0.50
   5   6  -1    3.20    0.50
   5   6  -1    3.40    0.50
  -5  -6   1    3.10    1.80
  -5  -6   1    3.40    0.50
  -5  -6   1    3.40    0.50
   4   6  -1   48.40    2.20
   4   6  -1   46.90    1.70
   4   6  -1   44.80    1.90
   4   6  -1   46.50    1.90
   4   6  -1   50.19    2.30
  -4  -6   1   47.60    1.90
  -4  -6   1   47.40    1.80
  -4  -6   1   46.70    2.10
  -4  -6   1   51.09    2.10
  -4  -6   1   45.40    2.80
  -4  -6   1   42.70    3.00
   3   6  -1   52.99    2.30
   3   6  -1   51.79    2.00
   3   6  -1   51.39    1.90
   3   6  -1   53.79    2.10
   3   6  -1   52.19    2.10
   3   6  -1   51.59    2.10
  -3  -6   1   53.29    2.30
  -3  -6   1   51.79    1.90
  -3  -6   1   51.39    2.00
  -3  -6   1   53.19    2.90
  -3  -6   1   52.59    2.80
  -3  -6   1   53.19    3.20
   2   6  -1   88.29    3.20
   2   6  -1   87.19    4.00
   2   6  -1   83.29    2.90
   2   6  -1   87.49    3.10
   2   6  -1   90.79    3.10
  -2  -6   1   89.79    3.40
  -2  -6   1   86.49    3.70
  -2  -6   1   87.59    4.10
  -2  -6   1   89.39    4.10
  -2  -6   1   85.39    3.80
  -2  -6   1   86.99    2.90
   1   6  -1   53.19    2.10
   1   6  -1   51.59    2.10
   1   6  -1   53.99    2.20
   1   6  -1   53.49    3.20
   1   6  -1   50.09    2.10
   1   6  -1   50.99    1.90
  -1  -6   1   52.69    1.90
  -1  -6   1   52.09    2.80
  -1  -6   1   51.89    2.70
  -1  -6   1   56.29    2.90
  -1  -6   1   46.20    3.10
   0   6  -1   40.90    3.00
   0   6  -1   39.50    1.70
   0   6  -1   31.90    1.70
   0   6  -1   33.70    1.60
   0   6  -1   40.20    2.00
   0  -6   1   36.90    1.60
   0  -6   1   33.60    2.90
   0  -6   1   38.90    1.60
   0  -6   1   39.10    2.50
   0  -6   1   36.70    1.60
  -1   6  -1   16.90    2.50
  -1   6  -1   16.00    0.90
  -1   6  -1   17.20    1.10
  -1   6  -1   18.10    1.10
  -1   6  -1   14.60    1.20
   1  -6   1   16.80    1.00
   1  -6   1   14.50    1.70
   1  -6   1   16.10    1.10
   1  -6   1   15.90    1.10
  -2   6  -1   22.10    1.40
  -2   6  -1   24.40    1.30
  -2   6  -1   25.70    3.40
  -2   6  -1   23.60    1.30
  -2   6  -1   21.30    1.20
   2  -6   1   21.40    1.30
   2  -6   1   26.20    1.40
   2  -6   1   23.60    1.30
  -3   6  -1   16.70    1.20
  -3   6  -1   13.90    2.40
  -3   6  -1   17.70    1.10
  -3   6  -1   22.00    1.60
   3  -6   1   21.70    1.30
   3  -6   1   18.90    1.10
  -4   6  -1    0.10    0.50
  -4   6  -1   -0.40    0.30
   4  -6   1    0.20    0.40
   4  -6   1    0.10    0.70
   4  -6   1    0.10    0.30
   4  -6   1   -0.60    0.50
  -5   6  -1    1.10    0.30
   5  -6   1    0.90    0.30
   5  -6   1    1.90    2.00
   5  -6   1    2.30    1.00
   5  -6   1    0.80    0.40
  10   5  -1    2.30    0.40
  10   5  -1    1.50    0.30
 -10  -5   1    2.00    0.40
 -10  -5   1    1.30    0.80
 -10  -5   1    1.80    0.30
   9   5  -1   17.10    1.00
   9   5  -1   19.30    1.00
   9   5  -1   19.50    1.10
  -9  -5   1   21.80    1.60
  -9  -5   1   18.80    1.10
  -9  -5   1   18.00    1.00
  -9  -5   1   17.30    1.20
   8   5  -1   27.40    1.40
   8   5  -1   22.20    1.30
   8   5  -1   21.30    1.20
  -8  -5   1   22.40    1.40
  -8  -5   1   22.00    1.20
  -8  -5   1   23.90    1.80
  -8  -5   1   25.60    1.40
   7   5  -1   12.70    1.00
   7   5  -1   12.00    1.10
   7   5  -1   12.40    1.00
   7   5  -1   12.40    0.90
  -7  -5   1   14.00    0.90
  -7  -5   1   13.10    1.30
  -7  -5   1   13.70    1.10
  -7  -5   1   13.90    1.00
  -7  -5   1    9.40    1.90
   6   5  -1   13.90    1.50
   6   5  -1   17.30    1.10
   6   5  -1   18.20    1.10
  -6  -5   1   19.20    1.10
  -6  -5   1   16.00    2.20
  -6  -5   1   17.00    1.00
   5   5  -1    7.10    0.80
   5   5  -1    7.70    0.70
   5   5  -1    6.80    0.70
   5   5  -1    6.80    0.60
   5   5  -1    7.20    0.90
  -5  -5   1    7.50    0.70
  -5  -5   1    7.90    1.40
  -5  -5   1    7.10    0.60
  -5  -5   1    9.10    1.40
   4   5  -1   50.99    2.00
   4   5  -1   49.80    2.00
  -4  -5   1   48.20    2.20
  -4  -5   1   49.00    2.60
  -4  -5   1   52.89    1.90
  -4  -5   1   51.39    2.70
   3   5  -1  457.05   14.40
   3   5  -1  473.55   14.50
   3   5  -1  475.25   14.50
   3   5  -1  464.65   14.50
   3   5  -1  480.85   14.50
   3   5  -1  474.45   14.60
  -3  -5   1  483.15   14.60
  -3  -5   1  471.65   14.30
  -3  -5   1  471.05   14.40
  -3  -5   1  486.05   15.00
  -3  -5   1  498.65   15.20
  -3  -5   1  496.45   14.40
   2   5  -1  233.08    7.30
   2   5  -1  247.58    8.50
   2   5  -1  220.58    7.30
   2   5  -1  241.18    7.80
  -2  -5   1  244.88    8.20
  -2  -5   1  222.18    7.10
  -2  -5   1  232.78    7.70
  -2  -5   1  228.98    7.50
  -2  -5   1  231.38    8.00
  -2  -5   1  231.88    7.20
   1   5  -1   84.09    3.60
   1   5  -1   78.29    2.80
   1   5  -1   79.79    2.80
   1   5  -1   81.69    2.80
  -1  -5   1   80.39    3.10
  -1  -5   1   81.19    2.70
  -1  -5   1   81.19    3.20
  -1  -5   1   78.89    2.70
  -1  -5   1   72.59    3.70
  -1  -5   1   81.09    3.20
   0   5  -1  282.87    9.70
   0   5  -1  268.87    8.60
   0  -5   1  272.97    9.20
   0  -5   1  270.97    8.90
   0  -5   1  285.47    9.10
   0  -5   1  275.77    8.50
  -1   5  -1   18.60    2.20
  -1   5  -1   14.70    0.90
  -1   5  -1   15.60    1.00
  -1   5  -1   16.60    1.10
  -1   5  -1   15.30    1.00
   1  -5   1   14.30    1.50
   1  -5   1   14.40    1.20
   1  -5   1   15.00    0.90
   1  -5   1   18.30    2.00
   1  -5   1   15.10    1.20
  -2   5  -1   92.79    3.50
  -2   5  -1   84.69    3.20
  -2   5  -1   80.39    3.10
  -2   5  -1   89.49    3.40
  -2   5  -1   85.19    4.50
  -2   5  -1   81.69    3.00
   2  -5   1   80.99    3.30
   2  -5   1   77.79    4.40
   2  -5   1   86.39    4.20
   2  -5   1   82.89    2.90
   2  -5   1   83.09    3.10
  -3   5  -1   60.39    2.50
  -3   5  -1   62.99    2.40
  -3   5  -1   67.19    2.50
  -3   5  -1   63.79    2.90
  -3   5  -1   63.89    4.10
  -3   5  -1   60.99    2.30
   3  -5   1   57.49    2.70
   3  -5   1   57.79    3.70
   3  -5   1   65.49    2.40
   3  -5   1   64.69    2.60
   3  -5   1   61.39    2.40
  -4   5  -1  282.07    8.70
  -4   5  -1  287.07    9.20
  -4   5  -1  262.67   10.90
  -4   5  -1  288.37    9.30
   4  -5   1  264.47    9.00
   4  -5   1  284.47    8.70
   4  -5   1  271.77    8.70
   4  -5   1  282.57    8.90
  -5   5  -1    6.20    0.90
  -5   5  -1    7.90    0.90
  -5   5  -1    7.30    0.70
   5  -5   1    8.40    1.10
   5  -5   1    7.60    0.70
   5  -5   1    8.00    0.80
   5  -5   1    9.30    1.30
  -6   5  -1    0.10    0.30
   6  -5   1   -0.20    0.30
  10   4  -1    0.80    0.30
  10   4  -1    1.30    0.40
 -10  -4   1    0.80    0.30
 -10  -4   1    1.60    0.40
 -10  -4   1    1.60    0.80
   9   4  -1   17.80    1.10
  -9  -4   1   14.90    1.10
  -9  -4   1   19.10    1.60
  -9  -4   1   17.30    1.00
  -9  -4   1   17.20    1.20
   8   4  -1    0.20    0.30
   8   4  -1    1.00    0.40
   8   4  -1    0.00    0.40
  -8  -4   1    0.10    0.50
  -8  -4   1    0.10    0.30
  -8  -4   1    0.40    0.60
  -8  -4   1    0.00    0.30
   7   4  -1    6.50    1.00
   7   4  -1    7.40    0.80
   7   4  -1    6.80    0.80
   7   4  -1    6.00    0.80
  -7  -4   1    6.60    0.80
  -7  -4   1    7.60    1.00
  -7  -4   1    4.30    1.50
  -7  -4   1    6.60    0.70
   6   4  -1   13.30    0.90
   6   4  -1   11.10    1.10
   6   4  -1   12.90    0.90
   6   4  -1   15.00    1.00
   6   4  -1   12.70    1.30
   6   4  -1   12.90    1.00
  -6  -4   1   13.60    1.00
  -6  -4   1   11.50    1.80
  -6  -4   1   12.20    1.90
  -6  -4   1   13.80    0.80
   5   4  -1    4.60    0.80
   5   4  -1    2.30    0.40
   5   4  -1    3.40    0.70
   5   4  -1    3.20    0.40
   5   4  -1    2.20    0.50
  -5  -4   1    2.10    0.90
  -5  -4   1    3.20    0.90
  -5  -4   1    3.70    0.50
   4   4  -1    2.10    0.40
   4   4  -1    0.70    0.50
  -4  -4   1    1.10    0.70
  -4  -4   1    1.30    0.30
  -4  -4   1    1.50    0.30
  -4  -4   1    1.60    0.70
   3   4  -1  135.79    4.40
  -3  -4   1  132.79    4.80
  -3  -4   1  133.39    4.30
  -3  -4   1  133.69    4.40
  -3  -4   1  133.59    4.20
  -3  -4   1  138.99    4.90
   2   4  -1  833.82   25.20
  -2  -4   1  849.61   25.30
  -2  -4   1  823.32   24.80
  -2  -4   1  828.62   25.00
  -2  -4   1  855.71   25.40
   1   4  -1  330.27   10.50
  -1  -4   1  317.37   10.00
  -1  -4   1  328.97   10.30
  -1  -4   1  318.07   10.10
  -1  -4   1  329.97   10.20
   0   4  -1   18.70    1.50
   0   4  -1   24.60    1.80
   0  -4   1   18.50    0.90
   0  -4   1   17.40    1.00
   0  -4   1   19.60    1.30
   0  -4   1   19.10    1.10
   0  -4   1   18.20    1.20
   0  -4   1   17.30    1.20
  -1   4  -1   33.60    2.20
  -1   4  -1   34.40    2.20
  -1   4  -1   35.00    1.60
   1  -4   1   33.40    1.60
   1  -4   1   35.60    1.40
   1  -4   1   36.50    1.40
   1  -4   1   33.90    1.90
   1  -4   1   37.50    1.80
  -2   4  -1   10.40    1.00
  -2   4  -1   11.50    0.80
  -2   4  -1   11.40    0.80
  -2   4  -1   12.70    1.00
  -2   4  -1   11.50    1.60
   2  -4   1   11.00    0.80
   2  -4   1   10.10    0.80
   2  -4   1   10.20    1.00
   2  -4   1   10.90    1.30
   2  -4   1   11.00    1.50
   2  -4   1   10.80    0.70
  -3   4  -1   53.49    2.60
  -3   4  -1   58.99    2.40
  -3   4  -1   60.19    2.20
  -3   4  -1   56.59    2.40
  -3   4  -1   63.79    2.70
  -3   4  -1   70.79    2.80
   3  -4   1   61.99    2.60
   3  -4   1   62.59    2.40
   3  -4   1   60.69    3.10
   3  -4   1   63.29    2.30
   3  -4   1   75.99    4.30
   3  -4   1   58.49    2.30
  -4   4  -1    1.60    0.60
  -4   4  -1    0.50    0.40
  -4   4  -1   -0.50    0.50
  -4   4  -1    0.40    0.30
  -4   4  -1   -0.40    1.20
  -4   4  -1    0.20    0.40
   4  -4   1    0.20    1.40
   4  -4   1    0.10    0.40
   4  -4   1    0.60    0.70
   4  -4   1    0.20    0.40
   4  -4   1    0.90    0.50
  -5   4  -1   10.20    0.90
  -5   4  -1   10.00    1.20
  -5   4  -1   11.30    2.30
  -5   4  -1   10.40    1.20
   5  -4   1    9.90    1.10
   5  -4   1   11.00    0.90
   5  -4   1   10.10    0.90
   5  -4   1   10.20    1.40
  -6   4  -1    1.60    0.70
  -6   4  -1    0.90    0.30
   6  -4   1   -0.20    1.10
   6  -4   1   -0.70    1.50
   6  -4   1    1.50    0.40
   6  -4   1    1.30    0.80
   6  -4   1    0.90    0.30
   6  -4   1    0.80    1.70
  -7   4  -1    0.80    0.70
  -7   4  -1    0.10    0.30
   7  -4   1    0.00    0.50
   7  -4   1    0.10    0.30
  10   3  -1    0.70    0.30
  10   3  -1    0.60    0.30
 -10  -3   1    0.50    0.30
 -10  -3   1    0.80    0.70
   9   3  -1    4.40    1.10
   9   3  -1    2.10    0.40
  -9  -3   1    1.70    0.40
  -9  -3   1    2.30    0.70
  -9  -3   1    2.30    0.80
  -9  -3   1    1.70    0.40
  -9  -3   1    2.70    0.80
   8   3  -1   18.30    1.90
   8   3  -1   13.70    0.90
   8   3  -1   16.40    1.00
  -8  -3   1   16.30    1.40
  -8  -3   1   17.60    1.10
  -8  -3   1   17.60    2.10
  -8  -3   1   16.30    1.30
   7   3  -1    1.00    0.40
   7   3  -1    1.60    0.60
   7   3  -1    1.10    0.40
   7   3  -1    1.60    0.40
   7   3  -1    2.00    0.50
  -7  -3   1    1.70    0.60
  -7  -3   1    1.20    0.40
  -7  -3   1    2.90    1.50
  -7  -3   1    1.20    0.30
  -7  -3   1    0.80    1.10
  -7  -3   1    1.50    0.40
   6   3  -1    4.20    0.60
   6   3  -1    3.80    0.50
   6   3  -1    3.30    0.90
   6   3  -1    4.20    0.60
   6   3  -1    3.80    0.50
   6   3  -1    3.90    0.60
   6   3  -1    4.20    0.70
  -6  -3   1    3.10    1.00
  -6  -3   1    3.40    0.60
  -6  -3   1    2.70    1.00
  -6  -3   1    3.70    0.50
  -6  -3   1    3.20    0.50
  -6  -3   1    3.20    0.40
   5   3  -1  137.19    4.70
   5   3  -1  135.69    4.70
   5   3  -1  145.49    4.80
   5   3  -1  148.79    5.00
  -5  -3   1  144.09    5.40
  -5  -3   1  147.19    5.70
  -5  -3   1  157.38    4.70
   4   3  -1    2.20    0.50
   4   3  -1    2.70    0.50
   4   3  -1    2.70    0.40
   4   3  -1    2.90    0.60
  -4  -3   1    3.30    0.40
  -4  -3   1    3.10    0.80
  -4  -3   1    3.60    0.70
  -4  -3   1    3.00    0.40
  -4  -3   1    4.40    0.60
   3   3  -1  262.27    8.60
   3   3  -1  282.57    8.70
  -3  -3   1  267.37    8.20
  -3  -3   1  264.37    8.10
  -3  -3   1  266.87    8.60
  -3  -3   1  266.27    8.50
   2   3  -1  136.29    4.90
   2   3  -1  141.89    4.50
  -2  -3   1  157.18    5.20
  -2  -3   1  132.19    4.50
  -2  -3   1  148.19    4.80
  -2  -3   1  138.39    4.40
   1   3  -1   16.20    1.10
   1   3  -1   15.40    1.00
  -1  -3   1   15.30    0.90
  -1  -3   1   15.60    0.70
  -1  -3   1   15.60    0.90
   0   3  -1  235.58    7.30
   0  -3   1  232.38    7.00
   0  -3   1  229.58    7.20
   0  -3   1  231.08    7.20
   0  -3   1  218.88    7.20
   0  -3   1  235.08    7.40
  -1   3  -1   50.69    2.00
  -1   3  -1   49.60    1.90
   1  -3   1   48.90    2.00
   1  -3   1   47.00    1.70
   1  -3   1   50.49    1.80
   1  -3   1   48.80    2.10
   1  -3   1   47.60    1.80
  -2   3  -1    2.50    0.80
  -2   3  -1    1.00    0.60
  -2   3  -1    1.80    0.40
   2  -3   1    0.80    0.30
   2  -3   1    0.70    0.30
   2  -3   1    0.50    0.50
   2  -3   1    0.80    0.80
   2  -3   1    0.30    0.50
  -3   3  -1  107.89    4.70
  -3   3  -1  106.79    4.10
  -3   3  -1   99.19    3.60
  -3   3  -1  101.49    3.40
  -3   3  -1  101.49    3.50
  -3   3  -1  106.69    3.80
   3  -3   1  105.09    4.30
   3  -3   1  109.09    3.90
   3  -3   1  109.39    3.60
   3  -3   1  107.89    4.10
   3  -3   1  105.49    3.50
   3  -3   1  101.99    3.70
  -4   3  -1   -0.40    0.90
  -4   3  -1    0.40    0.30
  -4   3  -1    0.70    0.50
  -4   3  -1    1.10    0.30
  -4   3  -1    0.40    1.10
   4  -3   1    1.00    1.10
   4  -3   1    0.40    0.40
   4  -3   1    1.00    0.40
   4  -3   1    1.40    0.50
   4  -3   1    0.40    0.30
   4  -3   1    2.80    1.80
   4  -3   1    0.50    0.50
   4  -3   1    1.00    0.90
  -5   3  -1  236.78    7.30
  -5   3  -1  240.38    7.90
  -5   3  -1  227.88    9.30
  -5   3  -1  244.48    7.60
   5  -3   1  240.88    7.50
   5  -3   1  227.38    7.90
   5  -3   1  235.68    7.60
   5  -3   1  219.38    8.70
   5  -3   1  242.88    7.50
   5  -3   1  234.98    7.60
  -6   3  -1    4.30    0.70
  -6   3  -1    7.30    0.70
  -6   3  -1    4.60    0.80
  -6   3  -1    5.20    0.70
  -6   3  -1    5.40    2.20
   6  -3   1    6.90    0.90
   6  -3   1    6.20    0.90
   6  -3   1    5.50    0.70
   6  -3   1    3.80    0.80
  -7   3  -1    1.80    0.40
  -7   3  -1    1.80    0.40
  -7   3  -1    2.70    0.80
   7  -3   1    3.00    0.90
   7  -3   1    1.80    0.40
   7  -3   1    1.90    0.90
  -8   3  -1    0.30    0.30
  -8   3  -1    0.70    1.00
   8  -3   1   -0.50    0.40
   8  -3   1    0.00    0.20
  10   2  -1    0.70    0.30
 -10  -2   1   -0.40    0.90
 -10  -2   1    0.50    0.30
 -10  -2   1    0.90    0.50
   9   2  -1    0.80    0.60
   9   2  -1    2.30    0.90
   9   2  -1    1.40    0.40
  -9  -2   1    0.50    0.60
  -9  -2   1    1.10    0.50
  -9  -2   1    1.70    0.40
  -9  -2   1    1.00    0.40
   8   2  -1   -0.40    0.30
   8   2  -1    0.10    0.40
  -8  -2   1   -0.10    0.30
  -8  -2   1    0.00    0.30
  -8  -2   1   -0.40    0.50
  -8  -2   1    0.30    0.60
   7   2  -1    1.20    0.40
   7   2  -1    2.90    0.80
   7   2  -1    2.40    0.50
  -7  -2   1    3.50    1.70
  -7  -2   1    1.60    0.60
  -7  -2   1    1.10    0.60
  -7  -2   1    1.90    0.50
  -7  -2   1    1.70    0.40
  -7  -2   1   -0.40    2.40
  -7  -2   1    1.20    0.40
   6   2  -1   23.50    1.10
   6   2  -1   25.60    1.50
   6   2  -1   25.90    1.80
   6   2  -1   23.30    1.10
  -6  -2   1   25.10    1.60
  -6  -2   1   24.20    1.20
  -6  -2   1   23.50    2.10
  -6  -2   1   24.00    1.90
  -6  -2   1   26.30    1.30
  -6  -2   1   25.00    1.50
  -6  -2   1   22.90    2.10
   5   2  -1  184.88    6.20
   5   2  -1  188.68    6.10
   5   2  -1  185.78    6.20
   5   2  -1  210.78    6.40
  -5  -2   1  197.88    6.80
  -5  -2   1  185.18    5.90
  -5  -2   1  181.28    6.60
  -5  -2   1  179.48    6.50
  -5  -2   1  184.68    6.20
  -5  -2   1  197.48    6.00
   4   2  -1  955.90   28.50
   4   2  -1  951.80   28.40
   4   2  -1  985.10   28.40
  -4  -2   1  948.11   28.80
  -4  -2   1  963.30   28.60
  -4  -2   1  917.11   28.70
   3   2  -1 2781.32   76.89
   3   2  -1 2502.35   76.69
   3   2  -1 2534.35   76.79
   2   2  -1 1326.07   39.90
   2   2  -1 1431.66   40.10
   2   2  -1 1350.86   40.10
   2   2  -1 1340.27   40.30
  -2  -2   1 1298.07   39.90
  -2  -2   1 1380.26   40.10
   1   2  -1 2537.25   74.69
  -1  -2   1 2478.25   74.79
   0   2  -1  328.87    9.80
   0   2  -1  322.97    9.60
   0   2  -1  314.37    9.80
   0  -2   1  317.07    9.60
   0  -2   1  329.67    9.90
   0  -2   1  326.27    9.80
   0  -2   1  324.37    9.80
  -1   2  -1  251.07    8.00
  -1   2  -1  245.18    7.70
  -1   2  -1  258.97    7.70
   1  -2   1  249.28    7.80
   1  -2   1  250.37    7.60
   1  -2   1  251.37    7.80
  -2   2  -1   27.00    1.30
  -2   2  -1   26.30    1.30
   2  -2   1   27.10    1.40
   2  -2   1   25.90    1.30
   2  -2   1   25.70    1.00
   2  -2   1   24.10    1.20
  -3   2  -1  485.45   14.70
  -3   2  -1  436.16   14.20
  -3   2  -1  458.35   14.60
  -3   2  -1  483.15   14.40
   3  -2   1  482.05   14.20
   3  -2   1  488.75   14.30
   3  -2   1  472.05   14.50
   3  -2   1  483.65   15.00
  -4   2  -1   22.80    1.70
  -4   2  -1   19.10    1.10
  -4   2  -1   18.60    1.20
  -4   2  -1   20.90    1.10
  -4   2  -1   22.30    1.30
   4  -2   1   20.30    1.10
   4  -2   1   22.00    1.60
   4  -2   1   20.40    1.00
   4  -2   1   20.90    1.10
   4  -2   1   22.70    1.70
   4  -2   1   21.90    1.30
   4  -2   1   21.40    1.90
  -5   2  -1  128.69    4.30
  -5   2  -1  129.39    5.70
  -5   2  -1  103.29    5.70
  -5   2  -1  128.39    4.50
   5  -2   1  115.29    5.70
   5  -2   1  129.69    5.40
   5  -2   1  127.89    4.10
   5  -2   1  125.79    4.50
   5  -2   1  123.79    4.30
   5  -2   1  127.59    4.30
   5  -2   1  126.49    4.60
  -6   2  -1   -0.20    1.50
  -6   2  -1   -0.20    0.50
  -6   2  -1    0.50    0.40
  -6   2  -1   -0.90    1.80
  -6   2  -1   -0.10    0.30
   6  -2   1    0.10    0.30
   6  -2   1    2.00    2.60
   6  -2   1   -0.50    0.40
   6  -2   1   -0.60    0.70
   6  -2   1   -4.50    2.90
   6  -2   1   -0.70    0.50
   6  -2   1    0.70    0.30
  -7   2  -1    2.80    0.40
  -7   2  -1    4.70    2.90
  -7   2  -1    3.90    0.70
  -7   2  -1    2.70    0.70
   7  -2   1    2.50    0.40
   7  -2   1    2.90    0.50
   7  -2   1    2.70    0.80
  -8   2  -1    0.40    0.30
  -8   2  -1    0.60    0.70
  -8   2  -1    0.60    0.30
   8  -2   1    0.30    0.80
   8  -2   1    0.40    0.40
   8  -2   1    0.60    0.30
  10   1  -1    0.30    0.30
 -10  -1   1   -0.20    0.30
 -10  -1   1   -0.30    0.20
   9   1  -1   -1.00    0.80
   9   1  -1    0.20    0.30
   9   1  -1    0.00    0.40
  -9  -1   1   -0.30    0.60
  -9  -1   1   -0.50    0.40
  -9  -1   1    0.20    0.30
   8   1  -1   32.10    2.00
   8   1  -1   34.40    1.90
  -8  -1   1   30.70    1.30
  -8  -1   1   32.30    1.90
  -8  -1   1   24.00    1.90
  -8  -1   1   31.90    1.60
   7   1  -1   68.69    3.00
   7   1  -1   67.79    2.50
   7   1  -1   70.89    2.70
  -7  -1   1   63.69    2.60
  -7  -1   1   70.09    2.90
  -7  -1   1   67.79    2.50
  -7  -1   1   64.29    2.40
  -7  -1   1   61.19    5.20
  -7  -1   1   65.99    2.70
   6   1  -1   61.09    2.20
   6   1  -1   62.99    2.90
   6   1  -1   60.29    2.30
   6   1  -1   56.99    2.20
  -6  -1   1   53.79    3.00
  -6  -1   1   60.39    2.30
  -6  -1   1   57.99    2.10
  -6  -1   1   58.59    2.40
  -6  -1   1   61.49    2.50
  -6  -1   1   61.39    2.20
  -6  -1   1   59.79    3.00
  -6  -1   1   56.99    3.00
   5   1  -1   61.99    2.40
   5   1  -1   65.29    2.60
   5   1  -1   66.09    2.40
   5   1  -1   67.59    2.60
   5   1  -1   67.69    2.50
  -5  -1   1   67.99    2.90
  -5  -1   1   61.29    2.40
  -5  -1   1   66.89    2.80
  -5  -1   1   67.89    2.40
  -5  -1   1   70.39    2.60
  -5  -1   1   68.89    2.90
  -5  -1   1   68.09    3.10
  -5  -1   1   67.59    2.30
   4   1  -1  396.56   11.70
   4   1  -1  389.56   11.60
   4   1  -1  388.96   11.60
  -4  -1   1  378.76   11.70
  -4  -1   1  369.36   11.90
  -4  -1   1  365.46   11.70
  -4  -1   1  381.16   12.00
  -4  -1   1  387.56   11.90
   3   1  -1  764.32   22.10
   3   1  -1  702.03   22.10
   3   1  -1  757.22   22.10
  -3  -1   1  755.92   22.30
  -3  -1   1  729.63   22.00
  -3  -1   1  741.73   22.30
  -3  -1   1  745.43   22.00
  -3  -1   1  730.23   22.40
  -3  -1   1  750.92   22.20
   1   1  -1    3.80    0.40
   1   1  -1    3.40    0.50
   1   1  -1    3.10    0.30
  -1  -1   1    3.20    0.40
  -1  -1   1    2.80    0.30
  -1  -1   1    3.20    0.40
   0   1  -1  651.73   18.50
   0   1  -1  590.94   18.60
   0   1  -1  613.64   18.40
   0  -1   1  609.54   18.60
   0  -1   1  639.64   18.60
   0  -1   1  625.84   18.50
   0  -1   1  640.34   18.50
  -1   1  -1  376.26   11.30
  -1   1  -1  377.46   11.50
  -1   1  -1  381.56   11.40
   1  -1   1  366.16   11.40
   1  -1   1  385.96   11.40
  -2   1  -1 1620.04   48.20
  -2   1  -1 1607.14   48.00
  -2   1  -1 1643.94   48.20
  -2   1  -1 1539.15   48.10
   2  -1   1 1695.43   48.20
   2  -1   1 1675.83   48.00
  -3   1  -1   92.49    3.10
  -3   1  -1   88.09    2.90
  -3   1  -1   90.19    3.30
   3  -1   1   87.59    3.30
   3  -1   1   89.29    3.20
   3  -1   1   78.49    2.90
  -4   1  -1   41.10    1.50
  -4   1  -1   43.80    1.80
  -4   1  -1   42.70    2.20
   4  -1   1   40.00    1.60
   4  -1   1   42.80    2.00
   4  -1   1   41.50    1.70
   4  -1   1   44.00    1.90
   4  -1   1   41.80    2.10
   4  -1   1   41.80    2.20
  -5   1  -1    9.70    1.40
  -5   1  -1    9.50    0.70
  -5   1  -1    8.80    1.30
  -5   1  -1   12.00    1.20
  -5   1  -1    7.40    0.70
  -5   1  -1    8.40    0.90
   5  -1   1    7.50    0.70
   5  -1   1    8.80    0.80
   5  -1   1    9.60    0.70
   5  -1   1    7.50    1.30
   5  -1   1    9.10    1.00
   5  -1   1    8.60    1.60
   5  -1   1    9.40    0.90
   5  -1   1    7.70    1.20
  -6   1  -1    2.30    0.70
  -6   1  -1    2.60    0.40
  -6   1  -1    2.90    1.30
  -6   1  -1    2.30    0.40
  -6   1  -1    2.50    0.50
  -6   1  -1    1.70    1.30
   6  -1   1    1.10    1.30
   6  -1   1    0.60    1.80
   6  -1   1    2.90    0.50
   6  -1   1    2.20    0.80
   6  -1   1    3.10    0.80
   6  -1   1    2.10    0.40
   6  -1   1    1.70    0.40
  -7   1  -1   10.70    2.50
  -7   1  -1    9.70    1.00
  -7   1  -1    9.50    0.80
   7  -1   1   10.00    2.40
   7  -1   1    9.10    0.80
   7  -1   1   10.20    0.90
  -8   1  -1    2.40    0.70
  -8   1  -1    2.50    0.40
  -8   1  -1    2.40    0.50
   8  -1   1    2.60    0.40
   8  -1   1    2.60    0.50
   8  -1   1    1.90    0.80
  -9   1  -1    0.20    0.30
  -9   1  -1    0.70    0.90
  -9   1  -1   -0.30    0.20
   9  -1   1    0.30    0.30
   9  -1   1    0.50    1.20
   9  -1   1    0.40    0.20
   9   0  -1    4.40    1.00
  -9   0   1    3.30    0.40
  -9   0   1    3.20    0.80
  -9   0   1    3.60    0.80
   8   0  -1    0.20    0.40
   8   0  -1    0.30    0.30
   8   0  -1    0.00    0.60
  -8   0   1    0.60    0.30
  -8   0   1    0.30    0.40
  -8   0   1    0.90    0.70
   7   0  -1   20.70    1.30
   7   0  -1   18.60    1.60
   7   0  -1   20.80    1.20
  -7   0   1   20.50    1.10
  -7   0   1   19.00    1.50
  -7   0   1   19.40    1.20
  -7   0   1   21.60    1.30
   6   0  -1  105.29    4.00
   6   0  -1  107.19    3.70
   6   0  -1  105.09    4.30
   6   0  -1  104.29    3.70
   6   0  -1  104.09    3.70
   6   0  -1  104.39    3.40
  -6   0   1  105.09    3.60
  -6   0   1  106.49    3.90
  -6   0   1  102.89    4.60
  -6   0   1   99.19    4.50
  -6   0   1  107.29    3.40
  -6   0   1  104.19    3.70
  -6   0   1  100.19    4.30
   5   0  -1  109.39    3.90
   5   0  -1  112.09    4.30
   5   0  -1  109.99    3.50
   5   0  -1  111.59    3.90
   5   0  -1  109.69    3.70
   5   0  -1  104.19    3.70
   5   0  -1  101.19    3.60
  -5   0   1  106.09    4.20
  -5   0   1  107.89    4.00
  -5   0   1  105.59    4.00
  -5   0   1  113.79    3.80
  -5   0   1  104.99    3.60
  -5   0   1  108.99    3.60
  -5   0   1  109.29    4.30
  -5   0   1  108.49    3.50
   4   0  -1   11.60    0.80
   4   0  -1   11.10    0.80
   4   0  -1    9.60    0.90
   4   0  -1   10.20    1.10
  -4   0   1   10.20    1.00
  -4   0   1   10.30    0.80
  -4   0   1    8.90    0.60
  -4   0   1   10.90    0.90
  -4   0   1   11.30    1.00
  -4   0   1   12.00    1.00
   3   0  -1 2498.25   72.89
  -3   0   1 2457.85   73.19
   2   0  -1  955.80   27.80
   2   0  -1  875.31   28.10
   2   0  -1  955.60   28.00
   2   0  -1  967.60   28.10
  -2   0   1  962.90   28.00
  -2   0   1  920.71   28.00
  -2   0   1  938.61   28.00
  -2   0   1  971.40   28.20
  -2   0   1  948.01   28.00
   1   0  -1 4484.15  132.19
   0   0  -1  427.66   12.60
   0   0   1  420.86   12.60
  -1   0  -1 1376.16   41.20
  -2   0  -1  285.47    8.70
  -2   0  -1  294.67    8.70
   2   0   1  277.87    8.70
   2   0   1  271.87    8.60
   2   0   1  294.47    8.70
  -3   0  -1   11.40    0.60
  -3   0  -1   11.90    1.10
  -3   0  -1   11.50    0.70
   3   0   1   10.40    0.60
   3   0   1   13.40    0.80
   3   0   1   11.30    1.00
   3   0   1   10.70    0.80
   3   0   1   12.00    0.80
  -4   0  -1    8.80    0.70
  -4   0  -1    9.30    1.00
  -4   0  -1    8.70    0.70
  -4   0  -1    7.60    0.50
   4   0   1    7.80    0.90
   4   0   1    8.00    0.70
   4   0   1    8.10    1.00
   4   0   1    7.70    0.80
   4   0   1    9.10    1.10
  -5   0  -1  263.67    8.90
  -5   0  -1  257.77    8.80
  -5   0  -1  267.27    8.20
  -5   0  -1  266.37    8.20
  -5   0  -1  271.67    8.50
   5   0   1  264.67    8.30
   5   0   1  275.17    9.00
   5   0   1  252.47    8.50
   5   0   1  268.27    8.10
   5   0   1  271.07    8.70
   5   0   1  270.97    8.60
   5   0   1  263.77    8.30
   5   0   1  276.17    9.60
  -6   0  -1  338.57   10.40
  -6   0  -1  337.77   10.20
  -6   0  -1  329.97   10.60
  -6   0  -1  332.37   11.20
  -6   0  -1  316.77   11.70
  -6   0  -1  354.06   10.50
  -6   0  -1  330.27   11.20
   6   0   1  342.97   11.60
   6   0   1  351.16   10.90
   6   0   1  339.97   10.30
   6   0   1  333.57   10.80
   6   0   1  306.97   10.30
  -7   0  -1    7.80    0.80
  -7   0  -1    4.30    0.80
  -7   0  -1    5.50    0.60
  -7   0  -1    8.50    2.10
  -7   0  -1    2.00    1.80
  -7   0  -1    6.10    0.80
   7   0   1    6.70    0.70
   7   0   1    4.90    1.00
   7   0   1    6.70    0.80
  -8   0  -1   22.40    1.20
  -8   0  -1   24.30    1.70
  -8   0  -1   23.30    1.40
   8   0   1   21.30    1.70
   8   0   1   20.90    1.10
  -9   0  -1    4.40    0.80
  -9   0  -1    4.40    0.60
  -9   0  -1    5.40    0.80
   9   0   1    3.60    0.40
   9   0   1    4.70    1.00
   9   0   1    5.40    0.70
   9  -1  -1    0.30    0.30
   9  -1  -1    1.60    0.80
   9  -1  -1    0.50    0.30
  -9   1   1    0.20    0.80
  -9   1   1    1.10    0.40
  -9   1   1    0.20    0.20
   8  -1  -1    0.30    0.70
   8  -1  -1    1.40    0.40
   8  -1  -1    2.00    0.60
  -8   1   1    1.40    0.40
  -8   1   1    1.10    0.40
  -8   1   1    0.60    0.60
   7  -1  -1   95.19    4.00
   7  -1  -1  101.89    3.40
   7  -1  -1   92.49    3.30
   7  -1  -1   98.09    3.50
  -7   1   1  102.39    3.40
  -7   1   1   97.39    3.50
  -7   1   1  101.29    3.90
  -7   1   1   79.09    6.80
   6  -1  -1   25.70    1.20
   6  -1  -1   24.30    1.30
   6  -1  -1   21.80    2.70
   6  -1  -1   22.90    1.60
   6  -1  -1   19.20    1.50
   6  -1  -1   22.30    1.40
   6  -1  -1   20.30    2.40
  -6   1   1   26.60    1.20
  -6   1   1   23.80    1.30
  -6   1   1   22.20    1.50
  -6   1   1   25.60    1.50
  -6   1   1   22.90    2.50
   5  -1  -1   38.20    2.70
   5  -1  -1   40.60    1.60
   5  -1  -1   44.20    2.50
   5  -1  -1   40.80    1.90
   5  -1  -1   40.10    2.00
   5  -1  -1   41.60    1.70
   5  -1  -1   40.10    1.60
   5  -1  -1   41.30    2.20
  -5   1   1   41.50    1.60
  -5   1   1   39.00    1.70
  -5   1   1   39.20    2.10
  -5   1   1   38.70    2.50
  -5   1   1   43.60    2.30
  -5   1   1   41.30    1.50
  -5   1   1   41.00    1.90
  -5   1   1   40.80    2.40
  -5   1   1   38.50    2.10
   4  -1  -1   39.30    1.50
   4  -1  -1   40.90    1.60
   4  -1  -1   37.80    2.00
   4  -1  -1   41.10    2.10
   4  -1  -1   40.20    1.80
  -4   1   1   41.60    2.20
  -4   1   1   40.30    2.00
  -4   1   1   39.10    1.70
  -4   1   1   40.90    1.80
  -4   1   1   35.40    1.50
  -4   1   1   40.60    1.70
  -4   1   1   39.40    1.50
   3  -1  -1  168.98    5.50
   3  -1  -1  165.28    5.50
   3  -1  -1  162.28    5.10
  -3   1   1  169.78    5.60
  -3   1   1  163.08    5.60
  -3   1   1  166.78    5.50
  -3   1   1  162.78    5.20
  -3   1   1  164.98    5.20
   2  -1  -1  126.39    4.10
   2  -1  -1  124.59    4.10
  -2   1   1  126.69    4.20
  -2   1   1  129.29    4.00
  -2   1   1  124.99    4.20
  -2   1   1  128.99    4.30
  -2   1   1  121.39    4.00
  -2   1   1  132.39    3.90
   1  -1  -1 1850.91   55.29
  -1   1   1 1850.11   55.19
   0  -1  -1  160.48    4.80
   0  -1  -1  161.08    4.90
   0   1   1  168.18    4.80
   0   1   1  162.18    5.00
   0   1   1  157.98    4.90
  -1  -1  -1   12.30    0.40
  -1  -1  -1   12.30    0.50
  -1  -1  -1   12.00    0.50
   1   1   1   11.70    0.60
   1   1   1   11.80    0.60
  -2  -1  -1  135.69    4.40
  -2  -1  -1  140.09    4.40
  -2  -1  -1  141.09    4.40
   2   1   1  139.09    4.50
   2   1   1  146.69    4.40
  -3  -1  -1   26.10    1.00
  -3  -1  -1   25.00    1.10
  -3  -1  -1   26.20    1.20
  -3  -1  -1   25.40    1.50
   3   1   1   25.10    1.20
   3   1   1   24.30    1.10
   3   1   1   26.60    1.20
   3   1   1   25.60    1.30
  -4  -1  -1   90.49    3.30
  -4  -1  -1   90.79    3.10
  -4  -1  -1   90.19    3.30
   4   1   1   93.09    3.40
   4   1   1   74.19    3.30
   4   1   1   91.29    3.30
   4   1   1   92.59    2.90
  -5  -1  -1   -0.20    0.50
  -5  -1  -1    0.10    0.30
  -5  -1  -1    0.40    0.70
  -5  -1  -1    0.20    0.20
  -5  -1  -1    0.10    0.20
   5   1   1    0.00    0.60
   5   1   1    0.20    0.30
   5   1   1    0.70    0.60
  -6  -1  -1   14.20    1.90
  -6  -1  -1   14.00    0.90
  -6  -1  -1   13.40    1.10
  -6  -1  -1   14.10    0.80
  -6  -1  -1   13.90    0.80
  -6  -1  -1   12.60    1.20
  -6  -1  -1   10.90    1.60
  -6  -1  -1   12.00    1.50
   6   1   1   12.30    0.80
   6   1   1   13.10    1.20
   6   1   1   11.60    1.70
   6   1   1   14.20    0.90
   6   1   1   12.40    0.80
  -7  -1  -1  171.38    8.10
  -7  -1  -1  171.08    5.70
  -7  -1  -1  174.28    5.90
  -7  -1  -1  160.78    6.80
  -7  -1  -1  170.78    5.50
  -7  -1  -1  156.88    6.80
  -7  -1  -1  173.78    5.40
  -7  -1  -1  177.88    7.70
  -7  -1  -1  171.18    5.60
   7   1   1  169.78    5.50
   7   1   1  171.98    5.60
   7   1   1  176.28    6.20
  -8  -1  -1    5.70    0.80
  -8  -1  -1    7.30    0.70
  -8  -1  -1   10.80    1.00
  -8  -1  -1    9.20    1.00
  -8  -1  -1    9.50    1.30
   8   1   1    9.20    1.00
   8   1   1    9.40    1.40
  -9  -1  -1   -0.50    0.30
  -9  -1  -1    0.10    0.40
  -9  -1  -1    0.20    0.70
   9   1   1    0.10    0.40
   9   1   1    0.80    0.70
 -10  -1  -1    5.80    0.50
 -10  -1  -1    5.70    0.80
  10   1   1    5.50    0.60
   8  -2  -1    0.50    0.30
   8  -2  -1   -0.60    0.70
   8  -2  -1    0.40    0.80
  -8   2   1    0.40    0.30
  -8   2   1   -0.10    0.90
  -8   2   1    1.00    0.30
   7  -2  -1   45.80    1.90
   7  -2  -1   41.90    1.80
   7  -2  -1   44.40    2.50
   7  -2  -1   44.20    2.00
  -7   2   1   47.00    2.40
  -7   2   1   45.20    1.80
  -7   2   1   47.10    2.00
   6  -2  -1  217.28    7.00
   6  -2  -1  205.88    8.20
   6  -2  -1  202.38    8.30
   6  -2  -1  217.08    7.50
   6  -2  -1  225.88    6.90
   6  -2  -1  226.88    7.00
   6  -2  -1  211.58    7.00
  -6   2   1  219.98    7.00
  -6   2   1  220.28    6.80
  -6   2   1  226.38    7.40
  -6   2   1  196.68    8.40
   5  -2  -1   33.70    2.40
   5  -2  -1   35.90    1.60
   5  -2  -1   37.30    1.70
   5  -2  -1   36.20    1.70
   5  -2  -1   37.70    1.50
   5  -2  -1   32.00    2.40
   5  -2  -1   37.80    1.90
   5  -2  -1   35.40    3.30
  -5   2   1   34.60    1.60
  -5   2   1   36.00    2.70
  -5   2   1   35.20    1.50
  -5   2   1   36.10    1.60
   4  -2  -1   22.30    1.60
   4  -2  -1   21.10    1.00
   4  -2  -1   20.30    1.30
   4  -2  -1   22.30    1.10
   4  -2  -1   21.80    1.10
   4  -2  -1   22.60    2.00
  -4   2   1   21.60    1.10
  -4   2   1   19.40    1.10
  -4   2   1   21.20    1.60
  -4   2   1   20.90    1.10
  -4   2   1   20.60    1.80
  -4   2   1   20.90    1.20
  -4   2   1   20.60    1.20
  -4   2   1   20.10    1.10
   3  -2  -1  613.94   18.30
   3  -2  -1  601.34   18.20
   3  -2  -1  614.04   18.80
   3  -2  -1  622.74   18.70
  -3   2   1  621.44   18.80
  -3   2   1  589.24   18.20
  -3   2   1  605.44   18.10
  -3   2   1  605.14   18.10
  -3   2   1  597.34   18.20
  -3   2   1  634.44   19.10
  -3   2   1  621.34   18.40
   2  -2  -1  976.60   28.50
   2  -2  -1  962.80   28.40
   2  -2  -1  960.40   28.30
   2  -2  -1  921.61   28.80
  -2   2   1  940.81   28.70
  -2   2   1  948.71   28.40
  -2   2   1  979.90   28.90
  -2   2   1  959.30   28.60
   1  -2  -1  533.75   15.80
   1  -2  -1  532.95   15.80
  -1   2   1  531.45   16.10
  -1   2   1  513.25   15.70
  -1   2   1  529.45   15.90
   0   2   1 3418.16  100.69
  -2  -2  -1  337.67   10.10
   2   2   1  335.37   10.30
  -3  -2  -1  546.25   16.20
  -3  -2  -1  540.75   16.40
  -3  -2  -1  540.95   16.00
   3   2   1  532.15   16.30
   3   2   1  535.25   16.30
  -4  -2  -1    6.60    0.70
  -4  -2  -1    6.40    0.80
  -4  -2  -1    7.30    0.50
  -4  -2  -1    7.00    0.80
   4   2   1    7.30    0.80
   4   2   1    8.00    0.70
  -5  -2  -1    4.40    0.90
  -5  -2  -1    5.70    0.50
  -5  -2  -1    6.00    0.90
  -5  -2  -1    6.10    0.70
  -5  -2  -1    5.20    0.50
   5   2   1    5.80    0.80
   5   2   1    5.40    0.80
  -6  -2  -1  308.47   10.70
  -6  -2  -1  314.37    9.70
  -6  -2  -1  304.67    9.70
  -6  -2  -1  325.37   10.00
  -6  -2  -1  318.97    9.80
  -6  -2  -1  303.87   10.50
  -6  -2  -1  309.87   10.60
   6   2   1  312.17    9.80
   6   2   1  313.47    9.80
   6   2   1  308.57   10.30
   6   2   1  333.27    9.70
   6   2   1  353.26   10.30
  -7  -2  -1   19.30    2.60
  -7  -2  -1   15.20    2.60
  -7  -2  -1   21.40    1.50
  -7  -2  -1   23.10    1.10
  -7  -2  -1   23.40    1.20
  -7  -2  -1   23.70    1.30
  -7  -2  -1   22.60    2.50
  -7  -2  -1   21.10    1.50
   7   2   1   21.80    1.10
   7   2   1   23.80    2.30
   7   2   1   22.10    1.60
   7   2   1   21.60    1.20
  -8  -2  -1   16.50    1.20
  -8  -2  -1   19.00    1.50
  -8  -2  -1   17.40    5.30
  -8  -2  -1   14.90    1.30
  -8  -2  -1   16.00    1.00
  -8  -2  -1   16.00    0.90
   8   2   1   15.90    0.90
   8   2   1   15.60    1.10
   8   2   1   15.90    1.10
   8   2   1   15.20    1.10
   8   2   1   17.60    1.70
  -9  -2  -1    1.00    0.40
  -9  -2  -1    1.70    0.70
  -9  -2  -1    1.50    0.60
  -9  -2  -1    1.20    0.40
   9   2   1    1.20    0.40
   9   2   1    2.00    0.80
 -10  -2  -1    0.60    0.30
 -10  -2  -1    0.80    0.80
 -10  -2  -1    1.70    0.50
  10   2   1    0.30    0.30
  10   2   1    1.00    1.30
   8  -3  -1    0.40    0.30
   8  -3  -1    1.40    1.60
   8  -3  -1   -0.50    0.50
  -8   3   1   -2.10    0.80
  -8   3   1    0.10    0.40
  -8   3   1    0.10    0.30
   7  -3  -1   -0.20    0.40
   7  -3  -1   -0.10    0.40
   7  -3  -1    0.20    0.30
   7  -3  -1   -0.40    0.70
  -7   3   1    0.40    0.40
  -7   3   1    0.50    0.40
  -7   3   1   -0.10    0.60
   6  -3  -1   57.89    2.20
   6  -3  -1   53.49    2.40
   6  -3  -1   55.09    2.20
   6  -3  -1   53.49    3.10
   6  -3  -1   67.39    4.20
  -6   3   1   60.29    3.60
  -6   3   1   53.49    2.30
  -6   3   1   52.39    2.00
  -6   3   1   47.60    4.20
   5  -3  -1   34.70    1.70
   5  -3  -1   35.20    1.50
   5  -3  -1   33.00    1.90
   5  -3  -1   35.20    1.60
   5  -3  -1   31.30    2.70
  -5   3   1   34.80    1.90
  -5   3   1   34.20    1.60
  -5   3   1   31.80    1.50
  -5   3   1   31.90    1.60
  -5   3   1   31.30    2.90
   4  -3  -1    1.20    0.40
   4  -3  -1    1.70    0.80
   4  -3  -1    1.50    0.40
   4  -3  -1    1.20    0.50
   4  -3  -1    1.20    1.10
  -4   3   1    1.40    0.40
  -4   3   1    0.70    1.00
  -4   3   1    0.30    0.60
  -4   3   1    1.90    0.40
  -4   3   1    2.20    0.40
   3  -3  -1   30.70    1.90
   3  -3  -1   30.70    1.30
   3  -3  -1   29.60    1.20
   3  -3  -1   30.80    1.80
   3  -3  -1   29.70    1.50
  -3   3   1   27.90    1.30
  -3   3   1   30.60    1.50
  -3   3   1   31.30    2.10
  -3   3   1   34.90    1.90
   2  -3  -1 1044.20   30.60
   2  -3  -1 1041.60   30.70
   2  -3  -1 1004.30   30.20
   2  -3  -1 1024.20   30.20
   2  -3  -1  981.30   30.50
  -2   3   1 1036.20   30.40
  -2   3   1 1016.30   31.10
   1  -3  -1   68.29    2.20
   1  -3  -1   68.49    2.50
   1  -3  -1   69.79    2.50
   1  -3  -1   66.99    2.40
  -1   3   1   66.99    2.40
  -1   3   1   70.49    2.90
  -1   3   1   64.59    2.70
   0  -3  -1 1942.01   57.19
  -1  -3  -1  944.31   27.90
  -1  -3  -1  962.40   28.00
   1   3   1  941.61   28.20
   1   3   1  922.41   28.00
  -2  -3  -1 1037.10   30.50
  -2  -3  -1 1038.70   30.30
   2   3   1 1028.40   30.60
   2   3   1  997.90   30.50
  -3  -3  -1  174.38    5.70
  -3  -3  -1  174.88    5.50
  -3  -3  -1  173.58    5.30
   3   3   1  171.18    5.50
   3   3   1  171.78    5.70
  -4  -3  -1  172.98    5.60
  -4  -3  -1  173.08    5.90
   4   3   1  174.08    5.50
   4   3   1  171.68    5.80
  -5  -3  -1   23.90    1.10
  -5  -3  -1   22.70    1.20
  -5  -3  -1   22.70    1.40
  -5  -3  -1   22.00    1.70
  -5  -3  -1   23.20    1.70
  -5  -3  -1   22.60    1.00
   5   3   1   22.40    1.30
   5   3   1   21.60    1.50
  -6  -3  -1   74.99    2.70
  -6  -3  -1   80.49    2.70
  -6  -3  -1   74.59    3.60
  -6  -3  -1   78.99    3.00
  -6  -3  -1   75.89    3.30
  -6  -3  -1   75.29    3.60
  -6  -3  -1   77.49    2.80
   6   3   1   78.29    2.70
   6   3   1   80.99    3.10
   6   3   1   76.49    3.30
   6   3   1   79.09    2.70
   6   3   1   73.39    2.80
   6   3   1   74.29    2.70
  -7  -3  -1    9.40    1.10
  -7  -3  -1    8.70    2.20
  -7  -3  -1    9.10    0.80
  -7  -3  -1    8.10    1.60
  -7  -3  -1    8.30    1.00
  -7  -3  -1    8.80    0.70
   7   3   1    8.70    0.80
   7   3   1    8.80    0.80
   7   3   1    8.10    1.40
   7   3   1    7.90    1.30
   7   3   1   10.70    1.20
   7   3   1    8.30    0.80
  -8  -3  -1    4.70    0.80
  -8  -3  -1    4.60    0.60
  -8  -3  -1    1.10    2.50
  -8  -3  -1    4.10    0.60
  -8  -3  -1    6.50    2.60
  -8  -3  -1    3.70    0.50
   8   3   1    4.70    0.90
   8   3   1    4.70    0.60
   8   3   1    4.70    0.60
   8   3   1    3.90    0.50
  -9  -3  -1    0.20    0.30
  -9  -3  -1   -0.30    0.30
  -9  -3  -1   -0.30    0.60
  -9  -3  -1    0.10    0.70
   9   3   1   -0.40    0.70
   9   3   1   -0.10    0.30
   9   3   1    0.20    0.40
 -10  -3  -1    3.60    0.40
 -10  -3  -1    5.80    0.90
 -10  -3  -1    5.40    0.90
  10   3   1    3.40    1.50
   7  -4  -1   22.00    1.10
   7  -4  -1   19.50    1.20
   7  -4  -1   18.30    1.70
  -7   4   1   23.50    1.20
  -7   4   1   21.40    1.10
  -7   4   1   22.20    1.80
   6  -4  -1   66.09    2.80
   6  -4  -1   73.59    2.60
   6  -4  -1   65.19    3.10
   6  -4  -1   71.39    2.90
   6  -4  -1   71.69    2.60
  -6   4   1   73.09    3.20
  -6   4   1   61.39    5.10
  -6   4   1   72.49    2.60
   5  -4  -1  174.38    5.70
   5  -4  -1  171.78    5.70
   5  -4  -1  172.18    7.40
   5  -4  -1  168.78    6.10
   5  -4  -1  172.88    5.90
   5  -4  -1  173.08    8.10
  -5   4   1  179.38    6.20
  -5   4   1  180.18    5.80
  -5   4   1  173.48    7.90
   4  -4  -1   14.20    1.10
   4  -4  -1   10.30    1.50
   4  -4  -1   14.30    1.30
   4  -4  -1   13.30    1.20
   4  -4  -1   11.80    0.90
   4  -4  -1   12.00    2.50
  -4   4   1   12.00    0.90
  -4   4   1   12.20    0.90
  -4   4   1   13.80    2.20
  -4   4   1   14.00    1.30
  -4   4   1   14.10    1.10
  -4   4   1   14.60    1.00
   3  -4  -1   70.49    2.60
   3  -4  -1   73.39    2.60
   3  -4  -1   70.69    3.50
   3  -4  -1   75.39    3.30
   3  -4  -1   75.89    2.90
  -3   4   1   69.99    2.60
  -3   4   1   78.59    3.00
  -3   4   1   72.29    2.70
  -3   4   1   73.79    2.60
   2  -4  -1  192.38    6.00
   2  -4  -1  188.38    6.10
   2  -4  -1  189.28    5.90
   2  -4  -1  189.58    6.40
   2  -4  -1  189.28    6.60
  -2   4   1  194.18    6.20
  -2   4   1  191.68    7.10
  -2   4   1  182.58    6.00
   1  -4  -1 1685.03   48.60
   1  -4  -1 1638.64   48.70
   1  -4  -1 1612.24   48.90
   1  -4  -1 1632.44   49.00
  -1   4   1 1672.13   49.60
  -1   4   1 1642.24   48.80
   0  -4  -1  527.75   15.70
   0  -4  -1  490.45   15.20
   0  -4  -1  519.55   15.30
   0  -4  -1  511.15   15.30
   0  -4  -1  516.35   15.60
   0   4   1  520.15   16.10
  -1  -4  -1   19.00    1.10
  -1  -4  -1   19.50    0.90
  -1  -4  -1   19.20    1.00
   1   4   1   19.60    1.10
   1   4   1   19.10    1.30
  -2  -4  -1   27.40    1.30
  -2  -4  -1   26.40    1.30
   2   4   1   25.60    1.40
  -3  -4  -1   25.10    1.70
  -3  -4  -1   25.90    1.10
  -3  -4  -1   25.10    1.40
  -3  -4  -1   24.60    1.40
   3   4   1   25.20    1.30
   3   4   1   25.40    1.40
  -4  -4  -1  225.78    6.90
  -4  -4  -1  225.48    7.50
  -4  -4  -1  228.98    7.50
  -4  -4  -1  219.58    7.00
   4   4   1  224.48    7.40
   4   4   1  214.98    6.90
  -5  -4  -1  148.69    5.70
  -5  -4  -1  152.48    5.20
  -5  -4  -1  151.98    5.90
  -5  -4  -1  158.88    4.90
  -5  -4  -1  153.18    4.80
   5   4   1  144.49    4.90
   5   4   1  154.08    5.40
  -6  -4  -1    0.00    0.80
  -6  -4  -1   -0.50    1.20
  -6  -4  -1    0.00    0.30
  -6  -4  -1    0.20    0.80
  -6  -4  -1    0.00    0.40
   6   4   1    0.10    0.20
   6   4   1    0.00    0.50
   6   4   1   -0.20    0.30
   6   4   1   -0.20    0.30
   6   4   1    0.40    0.30
   6   4   1   -0.50    0.60
   6   4   1    0.50    0.40
  -7  -4  -1   27.60    1.40
  -7  -4  -1   24.50    2.70
  -7  -4  -1   27.90    1.70
  -7  -4  -1   26.40    1.30
   7   4   1   28.80    1.40
   7   4   1   29.70    1.80
   7   4   1   30.00    1.40
   7   4   1   27.70    1.50
   7   4   1   27.60    2.40
  -8  -4  -1    6.80    0.90
  -8  -4  -1    7.00    0.80
  -8  -4  -1    8.30    0.70
  -8  -4  -1    8.40    2.70
  -8  -4  -1    7.70    0.90
   8   4   1    7.80    0.90
   8   4   1   12.00    1.50
   8   4   1    8.70    0.80
   8   4   1    8.50    0.80
   8   4   1    8.90    0.80
  -9  -4  -1   -0.40    0.30
  -9  -4  -1   -0.20    0.60
  -9  -4  -1   -0.20    0.30
  -9  -4  -1   -0.30    0.50
   9   4   1   -0.30    0.30
   9   4   1   -0.30    0.30
   9   4   1   -0.30    0.30
   9   4   1   -0.40    0.90
 -10  -4  -1    0.80    0.30
 -10  -4  -1    2.10    1.60
 -10  -4  -1    1.50    0.80
 -10  -4  -1    1.70    0.70
  10   4   1    0.90    0.30
  10   4   1    1.20    0.40
   6  -5  -1    0.30    0.30
   6  -5  -1    0.50    0.40
   6  -5  -1    0.20    1.00
  -6   5   1    0.20    0.40
  -6   5   1    0.30    0.30
  -6   5   1    0.10    0.70
   5  -5  -1   69.49    2.80
   5  -5  -1   71.49    2.60
   5  -5  -1   71.49    2.60
   5  -5  -1   64.79    3.00
  -5   5   1   70.89    2.60
  -5   5   1   67.99    5.10
  -5   5   1   71.09    2.70
  -5   5   1   71.09    2.80
  -5   5   1   69.19    3.20
   4  -5  -1   43.40    2.30
   4  -5  -1   37.40    4.10
   4  -5  -1   40.70    1.80
   4  -5  -1   43.70    2.00
   4  -5  -1   39.40    1.80
  -4   5   1   41.00    2.40
  -4   5   1   40.30    1.80
  -4   5   1   41.70    1.80
  -4   5   1   42.40    2.00
  -4   5   1   45.20    1.90
   3  -5  -1    1.20    1.10
   3  -5  -1   -2.50    2.90
   3  -5  -1   -0.30    0.40
   3  -5  -1   -0.40    0.60
   3  -5  -1   -0.10    0.30
  -3   5   1    0.00    0.50
  -3   5   1   -0.20    0.30
  -3   5   1    0.10    0.60
  -3   5   1   -0.30    1.10
  -3   5   1   -0.50    0.30
   2  -5  -1   20.00    1.20
   2  -5  -1   18.50    0.90
   2  -5  -1   18.10    1.70
   2  -5  -1   20.30    1.30
   2  -5  -1   20.40    1.70
   2  -5  -1   17.40    2.10
  -2   5   1   16.90    1.10
  -2   5   1   19.60    2.10
  -2   5   1   17.90    1.20
  -2   5   1   17.80    0.90
  -2   5   1   18.00    1.00
  -2   5   1   18.20    1.00
   1  -5  -1   31.30    1.80
   1  -5  -1   33.90    1.40
   1  -5  -1   32.40    1.30
   1  -5  -1   35.30    2.10
  -1   5   1   33.80    1.60
  -1   5   1   34.80    2.40
  -1   5   1   31.50    1.40
  -1   5   1   30.30    1.50
  -1   5   1   32.30    1.30
  -1   5   1   32.00    1.40
   0  -5  -1  137.69    4.30
   0  -5  -1  134.89    4.50
   0  -5  -1  133.89    4.90
   0  -5  -1  134.49    4.80
   0   5   1  140.59    5.40
  -1  -5  -1  171.18    5.60
  -1  -5  -1  171.08    5.80
  -1  -5  -1  171.48    5.50
  -1  -5  -1  170.68    5.70
  -1  -5  -1  169.18    5.20
   1   5   1  175.98    6.20
  -2  -5  -1    4.90    0.80
  -2  -5  -1    5.50    0.40
  -2  -5  -1    5.60    0.80
  -2  -5  -1    5.20    0.70
   2   5   1    4.10    0.70
  -3  -5  -1   55.19    2.30
  -3  -5  -1   50.99    1.80
  -3  -5  -1   50.29    2.00
  -3  -5  -1   53.19    2.40
   3   5   1   54.09    2.40
  -4  -5  -1    3.50    0.40
  -4  -5  -1    3.10    0.80
  -4  -5  -1    2.40    0.80
  -4  -5  -1    4.80    0.60
   4   5   1    1.70    0.40
   4   5   1    1.70    0.50
  -5  -5  -1    0.50    0.30
  -5  -5  -1    0.70    0.30
  -5  -5  -1    0.60    0.80
  -5  -5  -1    0.80    0.80
  -5  -5  -1    1.20    0.80
   5   5   1    0.80    0.40
   5   5   1    0.20    0.30
   5   5   1    0.60    0.30
   5   5   1    0.00    0.50
   5   5   1    1.80    0.70
   5   5   1    1.20    0.40
   5   5   1    1.60    0.40
  -6  -5  -1   32.50    1.40
  -6  -5  -1   35.30    1.50
  -6  -5  -1   28.80    2.60
  -6  -5  -1   29.30    1.40
  -6  -5  -1   32.70    2.50
  -6  -5  -1   33.40    2.30
   6   5   1   34.30    1.50
   6   5   1   33.60    2.10
   6   5   1   31.40    1.60
   6   5   1   32.60    1.50
   6   5   1   30.80    1.70
   6   5   1   32.10    1.40
   6   5   1   34.00    1.50
  -7  -5  -1   51.49    3.80
  -7  -5  -1   55.89    2.20
  -7  -5  -1   56.99    2.50
  -7  -5  -1   55.59    2.10
  -7  -5  -1   54.09    3.70
  -7  -5  -1   59.89    2.30
   7   5   1   55.39    2.20
   7   5   1   57.89    2.20
   7   5   1   57.39    2.10
   7   5   1   56.89    2.60
   7   5   1   54.59    3.10
   7   5   1   56.79    2.30
   7   5   1   56.59    2.20
  -8  -5  -1   -0.40    0.40
  -8  -5  -1   -0.60    0.40
  -8  -5  -1   -0.30    0.60
  -8  -5  -1    2.70    3.20
   8   5   1   -1.50    1.00
   8   5   1   -0.20    0.30
   8   5   1   -0.20    0.30
   8   5   1   -0.40    0.30
   8   5   1   -0.10    2.10
  -9  -5  -1   -0.10    0.60
  -9  -5  -1   -0.10    0.30
  -9  -5  -1    0.40    0.40
  -9  -5  -1    0.20    0.50
   9   5   1    0.60    0.30
   9   5   1    0.30    0.40
   9   5   1    0.10    0.30
   9   5   1    0.00    0.30
   9   5   1    0.40    0.40
 -10  -5  -1   16.30    0.90
 -10  -5  -1   14.00    1.20
 -10  -5  -1   15.10    0.80
 -10  -5  -1   17.00    1.60
  10   5   1   14.90    0.80
  10   5   1   17.00    1.00
   6  -6  -1    1.60    0.40
   6  -6  -1    1.60    0.30
  -6   6   1    1.40    0.20
   5  -6  -1   26.00    1.20
   5  -6  -1   23.80    1.50
   5  -6  -1   26.90    1.30
  -5   6   1   22.30    1.50
  -5   6   1   26.10    1.20
   4  -6  -1   34.00    1.60
   4  -6  -1   33.30    1.70
   4  -6  -1   33.40    1.50
  -4   6   1   35.00    1.80
  -4   6   1   31.20    4.00
  -4   6   1   35.20    2.10
  -4   6   1   34.80    1.50
  -4   6   1   31.10    1.50
  -4   6   1   36.40    1.70
   3  -6  -1    7.10    0.80
   3  -6  -1    7.70    1.20
   3  -6  -1    8.50    1.00
   3  -6  -1    6.20    0.80
   3  -6  -1    4.50    2.10
  -3   6   1    7.30    0.90
  -3   6   1    7.30    0.70
  -3   6   1    6.40    1.00
  -3   6   1    6.60    0.90
  -3   6   1    7.60    1.00
  -3   6   1    6.30    1.80
   2  -6  -1    2.40    0.60
   2  -6  -1    2.30    0.50
   2  -6  -1    2.10    0.40
   2  -6  -1    2.40    1.30
  -2   6   1    1.80    1.20
  -2   6   1    2.70    0.70
  -2   6   1    2.50    0.50
  -2   6   1    2.40    0.50
  -2   6   1    2.20    0.40
  -2   6   1    1.80    0.40
   1  -6  -1    1.10    0.40
   1  -6  -1    1.20    1.00
   1  -6  -1    0.90    1.50
   1  -6  -1    1.20    0.30
   1  -6  -1    1.00    0.50
  -1   6   1    0.60    0.50
  -1   6   1    1.30    0.40
  -1   6   1    1.10    0.30
  -1   6   1    0.70    0.30
  -1   6   1    2.20    1.10
   0  -6  -1  103.29    3.40
   0  -6  -1  103.29    4.00
   0  -6  -1   99.99    4.30
   0   6   1   98.79    4.70
   0   6   1   99.69    3.40
   0   6   1  103.39    3.50
   0   6   1  101.89    3.60
  -1  -6  -1    0.50    0.50
  -1  -6  -1    0.10    0.60
  -1  -6  -1    1.00    0.70
  -1  -6  -1   -0.20    0.70
  -1  -6  -1    0.00    0.30
   1   6   1   -0.10    0.30
   1   6   1    0.30    0.30
   1   6   1   -0.60    0.80
   1   6   1   -0.50    0.40
  -2  -6  -1    7.20    1.10
  -2  -6  -1    7.70    0.60
  -2  -6  -1    9.20    1.20
  -2  -6  -1    8.20    1.00
   2   6   1    7.90    1.40
   2   6   1    7.30    1.00
  -3  -6  -1  216.08    7.40
  -3  -6  -1  218.18    6.70
  -3  -6  -1  218.28    7.00
  -3  -6  -1  219.08    7.60
  -3  -6  -1  219.68    7.50
   3   6   1  213.48    7.20
   3   6   1  219.08    7.60
   3   6   1  208.18    6.90
   3   6   1  222.98    7.50
   3   6   1  217.38    7.00
   3   6   1  243.68    7.30
  -4  -6  -1  220.98    8.60
  -4  -6  -1  207.28    7.40
  -4  -6  -1  206.58    6.50
  -4  -6  -1  210.48    6.50
   4   6   1  210.38    7.30
   4   6   1  215.18    6.80
   4   6   1  210.78    6.90
   4   6   1  206.88    6.70
   4   6   1  204.68    6.70
  -5  -6  -1   11.10    0.90
  -5  -6  -1    9.60    1.50
  -5  -6  -1   11.20    0.90
  -5  -6  -1   11.00    1.70
   5   6   1   12.10    0.90
   5   6   1   11.60    1.20
   5   6   1   10.70    0.80
   5   6   1   10.70    0.90
   5   6   1   11.20    1.00
   5   6   1   11.80    0.90
   5   6   1   11.30    1.40
  -6  -6  -1    7.20    2.10
  -6  -6  -1    4.40    0.60
  -6  -6  -1    5.70    0.70
  -6  -6  -1    4.50    1.30
   6   6   1    4.10    0.60
   6   6   1    4.00    0.60
   6   6   1    3.60    1.00
   6   6   1    5.20    0.70
   6   6   1    5.20    0.80
   6   6   1    5.50    0.70
  -7  -6  -1   37.10    1.70
  -7  -6  -1   39.50    2.10
  -7  -6  -1   38.60    3.60
  -7  -6  -1   39.30    1.80
  -7  -6  -1   38.70    1.60
   7   6   1   37.90    2.80
   7   6   1   38.30    1.60
   7   6   1   42.30    1.80
   7   6   1   37.60    1.70
   7   6   1   38.80    1.90
   7   6   1   39.60    1.80
  -8  -6  -1    4.30    0.70
  -8  -6  -1    5.20    0.70
  -8  -6  -1    6.60    1.00
   8   6   1    5.50    0.70
  -9  -6  -1    3.90    0.80
  -9  -6  -1    3.00    0.50
  -9  -6  -1    3.60    0.60
  -9  -6  -1    3.00    0.40
   9   6   1    2.70    0.50
   9   6   1    4.50    0.60
   9   6   1    2.80    0.40
   9   6   1    2.80    0.40
   9   6   1    3.90    0.50
 -10  -6  -1    0.00    0.30
 -10  -6  -1   -0.30    0.50
 -10  -6  -1    1.20    0.70
 -10  -6  -1    0.20    0.30
  10   6   1    0.00    0.30
  10   6   1    0.00    0.20
  10   6   1    0.30    0.30
   5  -7  -1    0.20    0.20
   5  -7  -1   -0.20    0.30
  -5   7   1   -0.10    0.30
   4  -7  -1   -0.40    0.30
   4  -7  -1    0.50    0.30
  -4   7   1    0.00    0.20
   3  -7  -1    0.00    0.40
   3  -7  -1   -0.40    0.30
   3  -7  -1   -0.30    0.30
  -3   7   1    0.10    0.40
  -3   7   1   -0.30    0.30
  -3   7   1   -1.60    2.40
  -3   7   1   -0.30    0.20
  -3   7   1   -0.60    0.50
  -3   7   1   -0.30    0.40
   2  -7  -1    1.20    0.40
   2  -7  -1    0.90    0.40
  -2   7   1    0.90    0.40
  -2   7   1    0.90    0.30
  -2   7   1    1.30    0.50
  -2   7   1    1.70    0.50
  -2   7   1   -0.40    1.90
   1  -7  -1   34.10    1.50
   1  -7  -1   36.10    1.70
   1  -7  -1   34.90    1.60
   1  -7  -1   35.70    3.00
  -1   7   1   32.90    1.60
  -1   7   1   35.70    1.60
  -1   7   1   32.00    1.30
  -1   7   1   32.10    3.20
  -1   7   1   35.20    1.80
   0  -7  -1   10.60    0.80
   0  -7  -1    9.00    1.40
   0  -7  -1   10.80    0.80
   0   7   1   11.60    2.00
   0   7   1   11.20    1.00
   0   7   1   10.50    0.70
   0   7   1   11.20    0.90
   0   7   1   10.90    0.90
   0   7   1   10.10    0.90
  -1  -7  -1   61.09    2.10
  -1  -7  -1   57.19    2.00
  -1  -7  -1   54.79    4.00
  -1  -7  -1   57.09    3.50
   1   7   1   52.49    1.80
   1   7   1   52.99    2.10
   1   7   1   56.09    3.50
   1   7   1   56.59    2.20
   1   7   1   53.69    2.70
  -2  -7  -1  233.18    8.30
  -2  -7  -1  243.38    8.30
  -2  -7  -1  248.08    8.50
  -2  -7  -1  250.07    8.90
   2   7   1  280.07    8.70
   2   7   1  254.77    9.10
   2   7   1  223.78    8.00
   2   7   1  254.77    7.90
  -3  -7  -1  105.39    4.40
  -3  -7  -1  105.79    3.80
  -3  -7  -1  109.89    4.00
  -3  -7  -1  103.29    4.30
  -3  -7  -1  105.69    4.80
   3   7   1  110.59    3.70
   3   7   1  101.09    3.60
   3   7   1  106.89    3.70
   3   7   1   87.89    4.20
   3   7   1  106.19    4.70
  -4  -7  -1    4.20    0.50
  -4  -7  -1    3.20    1.20
  -4  -7  -1    4.90    0.50
  -4  -7  -1    5.50    2.40
  -4  -7  -1    2.50    1.60
   4   7   1    4.20    0.50
   4   7   1    3.70    0.60
   4   7   1    3.00    0.60
   4   7   1    4.00    0.70
   4   7   1    4.20    0.70
  -5  -7  -1   25.10    3.30
  -5  -7  -1   31.70    3.20
  -5  -7  -1   30.00    1.40
  -5  -7  -1   30.70    1.30
   5   7   1   29.70    1.50
   5   7   1   31.50    1.60
   5   7   1   30.40    1.50
   5   7   1   28.60    1.50
   5   7   1   31.20    1.70
  -6  -7  -1   44.10    1.90
  -6  -7  -1   43.70    3.60
   6   7   1   42.90    1.80
   6   7   1   44.50    1.60
   6   7   1   47.70    2.10
   6   7   1   46.10    2.10
   6   7   1   47.10    1.90
   6   7   1   43.70    2.10
   6   7   1   44.50    2.00
   6   7   1   46.10    2.00
  -7  -7  -1    1.20    0.40
  -7  -7  -1    0.00    0.50
  -7  -7  -1    0.50    0.60
  -7  -7  -1    1.40    0.50
  -7  -7  -1    0.90    3.10
   7   7   1    0.70    0.50
   7   7   1    1.00    0.30
   7   7   1    1.30    0.50
   7   7   1    0.30    0.40
   7   7   1    0.70    0.40
   7   7   1    1.10    0.40
   7   7   1    0.60    0.50
  -8  -7  -1    3.10    0.50
  -8  -7  -1    2.80    0.40
  -8  -7  -1    3.70    0.60
  -8  -7  -1    5.30    0.90
   8   7   1    3.80    0.60
   8   7   1    4.20    0.40
   8   7   1    3.10    0.50
   8   7   1    3.60    0.60
   8   7   1    2.90    0.50
   8   7   1    4.10    0.60
   8   7   1    3.20    0.50
  -9  -7  -1    0.50    0.80
  -9  -7  -1   -0.10    0.30
  -9  -7  -1    0.30    0.60
   9   7   1   -0.10    0.30
   9   7   1    0.00    0.40
   9   7   1    0.40    0.40
   9   7   1    0.20    0.30
 -10  -7  -1    0.90    0.30
 -10  -7  -1    1.00    0.60
  10   7   1    1.10    0.40
  10   7   1    0.80    0.30
  10   7   1    0.90    0.70
   3  -8  -1   -0.20    0.30
   3  -8  -1    0.00    0.30
   3  -8  -1    0.50    0.50
   3  -8  -1    0.70    0.70
  -3   8   1   -0.30    0.30
  -3   8   1    0.20    0.40
  -3   8   1    0.10    0.40
   2  -8  -1    8.50    0.80
   2  -8  -1    7.70    0.80
  -2   8   1    7.10    0.90
  -2   8   1    7.10    0.80
  -2   8   1    8.40    0.90
  -2   8   1    8.40    0.80
  -2   8   1    7.90    0.90
   1  -8  -1    0.90    0.40
   1  -8  -1    1.70    0.40
   1  -8  -1    0.70    0.50
  -1   8   1    0.50    0.40
  -1   8   1    1.10    0.40
  -1   8   1    1.20    0.50
  -1   8   1    3.20    2.10
  -1   8   1    0.50    0.40
  -1   8   1    0.60    0.30
   0  -8  -1   76.79    3.00
   0  -8  -1   80.69    2.80
   0   8   1   78.69    3.10
   0   8   1   80.99    3.00
   0   8   1   75.39    5.10
   0   8   1   80.59    3.00
   0   8   1   77.39    2.90
   0   8   1   80.39    3.10
  -1  -8  -1   49.20    1.90
   1   8   1   49.10    2.20
   1   8   1   49.00    4.00
   1   8   1   49.20    2.30
   1   8   1   49.70    2.10
   1   8   1   49.50    2.10
   1   8   1   48.50    1.90
  -2  -8  -1    3.60    0.90
  -2  -8  -1    3.40    0.60
  -2  -8  -1    4.40    1.70
  -2  -8  -1    3.40    0.50
   2   8   1    2.80    0.50
   2   8   1    1.70    0.60
   2   8   1    2.10    0.50
   2   8   1    3.90    0.70
   2   8   1    5.50    2.20
   2   8   1    3.10    0.50
   2   8   1    1.70    0.50
  -3  -8  -1    1.30    0.40
  -3  -8  -1    1.10    0.80
  -3  -8  -1    0.80    1.50
   3   8   1    1.60    0.50
   3   8   1    1.60    0.50
   3   8   1    0.80    0.30
   3   8   1    1.10    0.40
   3   8   1    1.10    0.40
  -4  -8  -1   10.90    0.90
  -4  -8  -1   11.90    2.40
  -4  -8  -1   11.10    1.00
  -4  -8  -1   13.30    2.00
   4   8   1   11.50    1.00
   4   8   1   12.10    1.00
   4   8   1   11.90    1.00
   4   8   1   12.40    1.10
   4   8   1   11.70    0.90
   4   8   1   12.10    0.90
  -5  -8  -1   -0.50    0.40
  -5  -8  -1   -0.40    0.30
  -5  -8  -1    0.20    3.20
   5   8   1   -0.20    0.40
   5   8   1   -0.20    0.30
   5   8   1    0.20    0.30
   5   8   1    0.50    0.40
   5   8   1    0.00    0.40
   5   8   1   -0.70    0.30
  -6  -8  -1   49.10    1.90
   6   8   1   51.39    2.20
   6   8   1   52.09    2.10
   6   8   1   46.70    1.90
   6   8   1   51.49    2.20
   6   8   1   49.10    2.20
   6   8   1   50.49    2.30
  -7  -8  -1   13.30    1.10
  -7  -8  -1   13.40    0.90
   7   8   1   14.10    1.10
   7   8   1   14.40    1.20
   7   8   1   13.30    1.00
   7   8   1   13.00    1.10
   7   8   1   14.90    1.10
  -8  -8  -1    3.60    0.80
  -8  -8  -1    4.70    0.60
  -8  -8  -1    3.30    0.60
  -8  -8  -1    4.50    0.90
   8   8   1    2.90    0.50
   8   8   1    4.90    0.60
   8   8   1    3.40    0.60
   8   8   1    3.70    0.60
   8   8   1    5.40    0.70
  -9  -8  -1    0.20    0.30
  -9  -8  -1    0.10    0.40
  -9  -8  -1   -0.70    0.40
  -9  -8  -1   -1.00    0.80
   9   8   1    0.30    0.30
   9   8   1    0.10    0.40
   9   8   1    0.20    0.30
   2  -9  -1   11.50    1.30
   2  -9  -1    7.80    0.70
   2  -9  -1    9.50    1.00
   2  -9  -1    9.20    0.70
  -2   9   1    9.00    0.80
  -2   9   1    9.30    0.80
  -2   9   1    9.30    0.70
   1  -9  -1    4.20    0.50
   1  -9  -1    4.90    0.60
   1  -9  -1    4.20    0.70
   1  -9  -1    2.40    0.80
  -1   9   1    5.70    0.70
  -1   9   1    4.70    0.70
  -1   9   1    4.90    0.70
  -1   9   1    4.80    0.60
   0  -9  -1    1.10    0.40
   0  -9  -1    1.20    0.50
   0  -9  -1    0.80    0.70
   0   9   1    1.00    0.50
   0   9   1    0.60    0.30
   0   9   1    0.80    0.40
   0   9   1    0.60    0.40
   0   9   1    1.60    0.50
  -1  -9  -1    7.40    1.10
  -1  -9  -1    6.30    0.80
  -1  -9  -1    7.20    0.90
   1   9   1    6.10    0.90
   1   9   1    7.70    0.90
   1   9   1    5.00    0.80
   1   9   1    8.20    6.10
   1   9   1    7.60    0.80
   1   9   1    7.60    0.90
  -2  -9  -1    5.50    0.70
  -2  -9  -1    4.30    1.00
  -2  -9  -1    5.20    0.70
   2   9   1    6.40    0.80
   2   9   1    4.70    0.70
   2   9   1    4.30    0.70
   2   9   1    5.40    0.80
   2   9   1    5.20    0.60
  -3  -9  -1   12.20    1.30
  -3  -9  -1   11.60    1.00
  -3  -9  -1   13.30    0.90
  -3  -9  -1   13.60    1.50
   3   9   1   11.60    1.60
   3   9   1   12.80    1.10
   3   9   1   12.10    0.90
   3   9   1   14.90    1.30
   3   9   1   13.80    1.70
  -4  -9  -1    0.40    0.40
  -4  -9  -1    0.50    0.40
   4   9   1    0.20    0.30
   4   9   1    0.80    0.60
   4   9   1    0.70    0.40
   4   9   1    0.10    0.60
   4   9   1    0.80    0.50
  -5  -9  -1    4.30    0.60
  -5  -9  -1    3.90    0.50
   5   9   1    4.80    0.60
   5   9   1    5.20    0.80
   5   9   1    4.90    0.70
   5   9   1    4.50    0.70
   5   9   1    4.10    0.60
   5   9   1    3.40    0.50
  -6  -9  -1    3.40    0.60
   6   9   1    3.20    0.60
   6   9   1    2.90    0.50
   6   9   1    2.90    0.50
   6   9   1    3.40    0.60
   6   9   1    3.00    0.50
   6   9   1    2.70    0.50
  -7  -9  -1    9.60    0.80
  -7  -9  -1    9.00    0.90
   7   9   1   11.60    1.10
   7   9   1    9.80    0.90
   7   9   1    8.50    0.90
   7   9   1   11.10    0.90
   7   9   1   10.10    0.90
  -8  -9  -1   18.80    1.20
  -8  -9  -1   22.00    1.80
  -8  -9  -1   20.10    1.00
   8   9   1   22.70    1.20
   8   9   1   19.90    1.10
   8   9   1   22.90    1.10
   8   9   1   16.40    1.40
  -9  -9  -1    0.60    0.80
  -9  -9  -1    0.50    0.30
   9   9   1    0.40    0.30
   9   9   1    0.40    0.30
   9   9   1    1.30    0.30
   9   9   1    0.40    0.20
   0 -10  -1    6.00    1.20
   0 -10  -1    6.90    1.20
   0  10   1    8.70    0.80
   0  10   1    6.90    0.70
   0  10   1    6.90    0.60
   0  10   1    8.00    0.70
  -1 -10  -1    0.60    1.10
  -1 -10  -1    1.40    0.30
  -1 -10  -1    1.30    0.50
  -1 -10  -1    1.10    0.50
   1  10   1    0.80    0.30
   1  10   1    1.30    0.60
   1  10   1    1.50    0.50
   1  10   1    1.70    0.40
  -2 -10  -1    2.20    0.50
  -2 -10  -1    1.70    0.40
  -2 -10  -1    1.70    1.30
  -2 -10  -1    2.70    0.60
   2  10   1    1.90    0.50
   2  10   1    2.20    0.40
   2  10   1    2.10    0.50
   2  10   1    2.20    0.50
  -3 -10  -1    2.90    0.60
  -3 -10  -1    1.90    0.40
   3  10   1    2.00    0.50
   3  10   1    2.50    0.60
   3  10   1    2.00    0.40
   3  10   1    2.60    0.50
   3  10   1    1.80    0.40
  -4 -10  -1   18.40    1.30
  -4 -10  -1   19.30    1.10
   4  10   1   20.30    1.10
   4  10   1   20.60    1.20
   4  10   1   20.30    1.40
   4  10   1   19.30    1.10
   4  10   1   19.30    1.20
  -5 -10  -1    1.30    0.40
  -5 -10  -1    1.80    0.50
   5  10   1    1.60    0.40
   5  10   1    1.50    0.50
   5  10   1    1.80    0.50
   5  10   1    0.90    0.30
   5  10   1    1.20    0.40
  -6 -10  -1    3.70    0.50
  -6 -10  -1    2.50    0.50
   6  10   1    4.20    0.60
   6  10   1    4.20    0.60
   6  10   1    5.00    0.80
   6  10   1    3.70    0.60
   6  10   1    4.70    0.70
  -7 -10  -1   11.50    1.10
  -7 -10  -1   12.10    0.80
  -7 -10  -1   15.30    2.10
   7  10   1   16.20    1.00
   7  10   1   15.80    1.10
   7  10   1   15.60    0.90
   7  10   1   13.40    0.90
   7  10   1   13.30    0.90
  -8 -10  -1    5.60    0.60
   8  10   1    5.20    0.60
   8  10   1    5.40    0.60
   8  10   1    4.40    0.60
   8  10   1    4.40    0.50
  -3 -11  -1    7.70    1.00
   3  11   1    8.80    0.80
   3  11   1    8.10    0.60
   3  11   1    8.80    0.70
   3  11   1    8.50    0.70
  -4 -11  -1    3.90    0.60
   4  11   1    3.40    0.50
   4  11   1    4.40    0.60
   4  11   1    4.70    0.50
   4  11   1    4.60    0.60
   5  11   1    3.30    0.40
   5  11   1    4.50    0.60
   5  11   1    3.80    0.60
   5  11   1    4.90    0.50
   5  11   1    5.20    0.70
   6  11   1    0.20    0.30
   6  11   1    0.00    0.20
   6  11   1    0.30    0.30
   6  11   1    0.60    0.20
   5  10  -2    2.30    0.40
   5  10  -2    2.20    0.30
   5  10  -2    2.50    0.30
   5  10  -2    4.00    0.60
  -5 -10   2    1.90    0.40
   4  10  -2    0.30    0.20
   4  10  -2   -0.10    0.30
   4  10  -2    0.40    0.30
   4  10  -2    0.20    0.30
   4  10  -2    0.40    0.40
  -4 -10   2   -0.20    0.30
   3  10  -2    0.30    0.30
   3  10  -2    0.10    0.20
   3  10  -2    0.00    0.30
   3  10  -2    0.00    0.30
  -3 -10   2   -0.20    0.30
   7   9  -2    2.60    0.40
   7   9  -2    2.90    0.40
   7   9  -2    3.00    0.50
   7   9  -2    2.70    0.40
  -7  -9   2    3.80    0.50
   6   9  -2    0.10    0.40
   6   9  -2    0.20    0.30
   6   9  -2   -0.10    0.30
  -6  -9   2    0.00    0.30
  -6  -9   2   -0.10    0.50
   5   9  -2    0.10    0.40
   5   9  -2    0.50    0.40
   5   9  -2   -0.10    0.30
   5   9  -2    0.30    0.30
  -5  -9   2    1.00    0.50
  -5  -9   2    0.20    0.30
   4   9  -2    0.00    0.30
   4   9  -2   -0.40    0.40
   4   9  -2    0.00    0.30
   4   9  -2    0.40    0.40
   4   9  -2   -0.30    0.30
  -4  -9   2    0.10    0.50
  -4  -9   2    0.00    0.30
   3   9  -2    1.70    0.50
   3   9  -2    2.30    0.50
   3   9  -2    3.10    0.50
   3   9  -2    2.70    0.50
   3   9  -2    3.40    0.50
  -3  -9   2    2.60    0.80
  -3  -9   2    2.90    0.50
  -3  -9   2    1.70    0.60
  -3  -9   2    7.20    1.40
   2   9  -2   -0.40    0.30
   2   9  -2   -0.20    0.40
   2   9  -2   -0.70    0.40
   2   9  -2    0.30    0.30
  -2  -9   2   -0.10    0.30
  -2  -9   2   -1.20    0.90
  -2  -9   2    0.30    0.40
  -2  -9   2   -0.10    0.50
   1   9  -2    0.30    0.40
   1   9  -2    0.20    0.40
   1   9  -2    0.30    0.40
   1   9  -2    0.40    0.30
  -1  -9   2    1.50    0.60
  -1  -9   2    1.10    0.30
  -1  -9   2    1.00    0.90
  -1  -9   2    0.40    0.40
   0   9  -2    0.10    0.30
   0   9  -2    0.00    0.40
   0   9  -2    0.10    0.20
   0   9  -2    0.20    0.30
   0  -9   2   -1.20    0.60
   0  -9   2    0.40    0.90
   0  -9   2   -0.10    0.30
   8   8  -2    2.80    0.40
   8   8  -2    2.40    0.30
   8   8  -2    2.40    0.40
   8   8  -2    2.00    0.40
   8   8  -2    1.40    0.50
  -8  -8   2    2.90    0.60
  -8  -8   2    2.40    0.40
  -8  -8   2    2.10    0.40
  -8  -8   2    2.20    0.70
   7   8  -2    1.20    0.50
   7   8  -2    1.80    0.40
   7   8  -2    1.40    0.40
   7   8  -2    1.70    0.40
  -7  -8   2    1.40    0.40
  -7  -8   2    1.40    1.00
  -7  -8   2    1.90    0.70
  -7  -8   2    1.50    0.40
   6   8  -2    0.00    0.40
   6   8  -2   -0.50    0.40
   6   8  -2    0.10    0.30
   6   8  -2   -0.10    0.40
   6   8  -2   -0.10    0.30
   6   8  -2    0.00    0.30
  -6  -8   2   -0.40    0.50
  -6  -8   2    0.30    0.40
   5   8  -2    4.10    0.60
   5   8  -2    4.10    0.40
   5   8  -2    5.50    0.80
   5   8  -2    4.30    0.60
   5   8  -2    5.20    0.80
   5   8  -2    3.90    0.70
  -5  -8   2    6.20    0.70
  -5  -8   2    5.50    0.80
   4   8  -2   -0.40    0.30
   4   8  -2    0.20    0.40
   4   8  -2   -0.40    0.40
   4   8  -2    0.00    0.40
   4   8  -2   -0.30    0.40
   4   8  -2   -0.30    0.20
  -4  -8   2   -0.30    0.30
  -4  -8   2   -0.70    0.60
  -4  -8   2    0.30    0.50
  -4  -8   2   -0.80    1.20
   3   8  -2   -0.60    0.30
   3   8  -2    0.50    0.40
   3   8  -2    0.00    0.40
   3   8  -2    0.30    0.40
   3   8  -2   -0.30    0.40
   3   8  -2    0.00    0.20
  -3  -8   2    0.70    0.40
  -3  -8   2    0.50    0.30
  -3  -8   2    0.00    0.80
  -3  -8   2   -0.40    0.50
   2   8  -2   27.20    1.70
   2   8  -2   27.20    1.40
   2   8  -2   28.00    1.40
   2   8  -2   25.90    1.10
   2   8  -2   28.20    1.50
   2   8  -2   25.80    1.40
  -2  -8   2   26.80    1.30
  -2  -8   2   26.70    1.50
  -2  -8   2   28.70    1.50
  -2  -8   2   27.90    1.90
   1   8  -2    5.70    0.80
   1   8  -2    8.10    0.90
   1   8  -2    7.30    0.60
   1   8  -2    4.90    0.60
   1   8  -2    6.50    0.80
  -1  -8   2    5.80    1.00
  -1  -8   2    6.90    0.90
  -1  -8   2    7.40    0.70
  -1  -8   2    5.60    0.80
   0   8  -2    9.20    0.60
   0   8  -2    9.30    1.10
   0   8  -2   10.90    0.90
   0   8  -2   10.00    0.90
   0   8  -2   11.20    0.90
   0  -8   2    8.80    0.80
   0  -8   2   10.40    1.00
   0  -8   2   11.80    1.00
   0  -8   2   10.30    1.40
   0  -8   2   10.80    0.80
  -1   8  -2   13.90    1.00
  -1   8  -2   14.50    0.90
  -1   8  -2   12.80    0.70
  -1   8  -2   12.50    0.90
  -1   8  -2   11.70    1.00
   1  -8   2   13.00    1.10
   1  -8   2   12.00    0.90
   1  -8   2   11.00    1.40
   1  -8   2   13.40    1.00
  -2   8  -2    1.90    0.40
  -2   8  -2    1.30    0.40
   2  -8   2    1.50    0.40
   2  -8   2    1.70    0.30
   2  -8   2    1.10    0.90
   2  -8   2    1.90    0.40
   2  -8   2    3.20    0.90
   9   7  -2    4.90    0.70
   9   7  -2    2.70    0.30
  -9  -7   2    1.90    0.70
  -9  -7   2    3.40    0.40
  -9  -7   2    2.70    0.40
  -9  -7   2    3.90    0.80
   8   7  -2    0.30    0.30
   8   7  -2    0.40    0.20
   8   7  -2    0.70    0.30
   8   7  -2    1.00    0.50
   8   7  -2    0.80    0.40
  -8  -7   2    0.20    0.30
  -8  -7   2    0.40    0.30
  -8  -7   2   -0.50    0.90
   7   7  -2    0.40    0.40
   7   7  -2    0.20    0.30
   7   7  -2   -0.20    0.30
   7   7  -2   -0.30    0.40
  -7  -7   2    0.00    0.30
  -7  -7   2   -0.30    0.50
   6   7  -2    8.50    1.00
   6   7  -2    4.40    0.80
   6   7  -2    7.50    1.10
   6   7  -2    5.50    0.90
   6   7  -2    8.40    1.20
   6   7  -2    6.90    0.80
  -6  -7   2    6.40    0.80
  -6  -7   2    6.50    0.70
   5   7  -2    1.00    0.30
   5   7  -2    1.10    0.40
   5   7  -2    1.20    0.50
   5   7  -2    1.60    0.50
  -5  -7   2    1.10    0.50
  -5  -7   2    0.90    0.40
  -5  -7   2    0.60    2.40
   4   7  -2   25.40    1.40
   4   7  -2   28.00    1.60
   4   7  -2   25.40    1.20
   4   7  -2   25.70    1.40
   4   7  -2   25.40    1.40
   4   7  -2   27.50    1.40
  -4  -7   2   23.80    3.10
  -4  -7   2   26.30    1.50
  -4  -7   2   28.00    1.50
  -4  -7   2   26.50    1.30
  -4  -7   2   26.40    1.90
   3   7  -2   77.39    2.70
   3   7  -2   79.29    3.00
   3   7  -2   82.29    3.00
   3   7  -2   82.39    3.30
   3   7  -2   77.29    3.00
  -3  -7   2   82.19    5.30
  -3  -7   2   78.89    2.90
  -3  -7   2   80.89    3.00
  -3  -7   2   79.59    2.90
  -3  -7   2   80.49    4.20
  -3  -7   2   78.49    3.30
   2   7  -2   30.00    1.60
   2   7  -2   31.40    1.30
   2   7  -2   29.90    1.60
   2   7  -2   30.20    1.50
  -2  -7   2   32.20    1.60
  -2  -7   2   31.50    1.90
  -2  -7   2   30.50    1.60
  -2  -7   2   31.00    1.40
  -2  -7   2   29.70    3.10
  -2  -7   2   30.20    4.70
   1   7  -2   15.10    0.90
   1   7  -2   15.10    1.20
   1   7  -2   17.70    1.10
   1   7  -2   16.60    3.10
   1   7  -2   13.40    1.20
  -1  -7   2   17.90    1.20
  -1  -7   2   17.20    1.50
  -1  -7   2   15.70    1.10
  -1  -7   2    9.20    1.70
   0   7  -2  149.19    4.90
   0   7  -2  150.98    5.20
   0   7  -2  151.28    7.40
   0   7  -2  154.68    5.20
   0   7  -2  158.78    5.10
   0  -7   2  155.28    5.10
   0  -7   2  157.88    5.10
  -1   7  -2  221.48   10.00
  -1   7  -2  241.08    7.70
  -1   7  -2  238.78    7.50
  -1   7  -2  246.18    7.50
  -1   7  -2  232.48    7.60
   1  -7   2  246.48    7.60
   1  -7   2  241.48    7.80
   1  -7   2  237.28    8.10
   1  -7   2  246.48    7.60
  -2   7  -2   29.00    1.30
  -2   7  -2   29.40    1.50
  -2   7  -2   31.60    1.40
  -2   7  -2   29.20    1.60
   2  -7   2   27.70    1.80
   2  -7   2   27.00    1.60
   2  -7   2   28.60    1.40
  -3   7  -2   -0.50    0.30
  -3   7  -2   -0.40    0.30
   3  -7   2    0.20    0.70
   3  -7   2   -0.40    0.60
  -4   7  -2    0.10    0.20
  -4   7  -2    0.00    0.20
   4  -7   2    0.00    0.20
   4  -7   2    0.20    0.30
   4  -7   2   -0.10    0.30
   9   6  -2    0.50    0.30
   9   6  -2    0.00    0.30
  -9  -6   2    0.60    0.60
  -9  -6   2   -0.50    0.60
  -9  -6   2    0.40    0.30
   8   6  -2    0.50    0.30
   8   6  -2    0.10    0.30
   8   6  -2    0.00    0.40
   8   6  -2    0.40    0.30
  -8  -6   2    0.50    0.40
  -8  -6   2    0.50    0.70
  -8  -6   2   -0.10    0.50
  -8  -6   2    0.20    0.30
   7   6  -2   16.20    1.40
  -7  -6   2   17.60    1.10
  -7  -6   2   17.30    1.30
  -7  -6   2   16.90    1.50
   6   6  -2    2.40    0.60
   6   6  -2    4.10    0.70
   6   6  -2    2.50    0.50
   6   6  -2    2.80    0.50
   6   6  -2    2.70    0.50
  -6  -6   2    2.20    2.90
  -6  -6   2    3.00    0.60
  -6  -6   2    2.80    0.50
   5   6  -2   56.99    2.30
   5   6  -2   55.69    2.20
   5   6  -2   57.19    2.50
   5   6  -2   67.99    2.50
   5   6  -2   62.39    2.30
  -5  -6   2   59.49    2.40
  -5  -6   2   59.69    2.30
  -5  -6   2   52.59    3.70
   4   6  -2    1.20    0.40
   4   6  -2    2.00    0.50
   4   6  -2    2.10    0.50
   4   6  -2    2.50    0.70
   4   6  -2    1.60    0.40
  -4  -6   2    1.90    0.40
  -4  -6   2    3.70    1.70
  -4  -6   2    1.90    0.50
  -4  -6   2    1.50    0.70
  -4  -6   2    4.50    2.90
  -4  -6   2    1.70    0.50
   3   6  -2   53.69    2.40
   3   6  -2   58.19    2.70
   3   6  -2   52.59    2.20
  -3  -6   2   47.30    3.50
  -3  -6   2   61.79    2.20
  -3  -6   2   53.79    2.10
  -3  -6   2   47.90    3.50
  -3  -6   2   50.09    3.10
  -3  -6   2   62.59    2.50
   2   6  -2   19.00    1.20
   2   6  -2   18.10    1.10
  -2  -6   2   18.20    2.00
  -2  -6   2   18.10    1.40
  -2  -6   2   15.80    2.10
  -2  -6   2   22.50    2.60
  -2  -6   2   18.60    2.30
  -2  -6   2   19.20    1.10
   1   6  -2   34.90    3.30
   1   6  -2   38.20    1.90
   1   6  -2   35.00    1.70
  -1  -6   2   37.00    1.60
  -1  -6   2   37.40    2.00
  -1  -6   2   35.90    1.70
  -1  -6   2   36.90    2.80
  -1  -6   2   35.10    3.20
  -1  -6   2   38.10    1.60
   0   6  -2   60.49    2.30
   0   6  -2   55.49    2.20
   0   6  -2   58.49    3.80
   0   6  -2   59.99    2.40
   0   6  -2   56.79    2.40
   0  -6   2   61.09    2.40
   0  -6   2   57.79    3.30
   0  -6   2   59.89    2.20
   0  -6   2   60.29    2.40
   0  -6   2   62.99    2.80
  -1   6  -2  191.98    6.50
  -1   6  -2  202.98    6.40
  -1   6  -2  191.88    8.30
  -1   6  -2  200.48    6.40
   1  -6   2  203.98    6.40
   1  -6   2  203.48    6.40
   1  -6   2  202.78    7.00
   1  -6   2  197.68    7.60
   1  -6   2  204.68    6.60
  -2   6  -2  268.87    8.50
  -2   6  -2  262.27   10.70
  -2   6  -2  261.07    8.50
  -2   6  -2  271.17    8.40
   2  -6   2  278.27    8.50
   2  -6   2  280.27    8.50
  -3   6  -2   18.40    4.30
  -3   6  -2   21.80    1.20
  -3   6  -2   20.40    1.30
   3  -6   2   22.90    1.20
   3  -6   2   22.30    1.20
   3  -6   2   21.80    1.70
   3  -6   2   21.80    1.40
  -4   6  -2    1.50    0.30
   4  -6   2    1.70    0.40
   4  -6   2    1.60    0.80
   4  -6   2    1.70    0.40
   4  -6   2    0.40    0.70
  -5   6  -2    0.90    0.40
  -5   6  -2    0.90    0.30
   5  -6   2    1.60    0.50
   5  -6   2    1.80    0.50
   5  -6   2    0.90    0.30
  10   5  -2   -0.40    0.30
 -10  -5   2    0.40    0.50
 -10  -5   2    1.50    0.80
 -10  -5   2   -0.20    0.30
   9   5  -2    0.10    0.30
  -9  -5   2    0.80    0.60
  -9  -5   2   -0.80    0.80
  -9  -5   2    0.00    0.30
  -9  -5   2   -0.10    0.30
   8   5  -2    3.40    0.50
   8   5  -2    3.20    0.50
   8   5  -2    2.80    0.50
  -8  -5   2    2.10    0.70
  -8  -5   2    3.00    0.40
  -8  -5   2    3.30    0.70
  -8  -5   2    2.90    0.50
   7   5  -2   16.80    1.10
   7   5  -2   16.90    1.00
   7   5  -2   17.50    1.20
   7   5  -2   15.10    1.20
   7   5  -2   13.30    1.10
  -7  -5   2   17.30    1.10
  -7  -5   2   16.40    1.20
  -7  -5   2   10.20    2.20
  -7  -5   2   17.30    1.50
  -7  -5   2   17.80    1.10
   6   5  -2   30.40    1.50
   6   5  -2   28.70    1.60
   6   5  -2   28.40    1.40
   6   5  -2   29.50    1.40
  -6  -5   2   26.20    2.90
  -6  -5   2   29.60    1.50
  -6  -5   2   29.10    1.40
   5   5  -2   34.70    1.70
   5   5  -2   32.20    1.40
   5   5  -2   34.30    1.70
   5   5  -2   31.60    1.40
  -5  -5   2   29.10    2.90
  -5  -5   2   33.70    1.40
  -5  -5   2   28.70    1.80
  -5  -5   2   32.90    1.50
   4   5  -2   78.19    2.90
   4   5  -2   81.39    3.00
   4   5  -2   81.29    3.10
   4   5  -2   78.69    2.90
   4   5  -2   86.89    3.00
   4   5  -2   81.49    2.80
  -4  -5   2   82.29    3.80
  -4  -5   2   87.99    2.90
  -4  -5   2   79.39    3.20
  -4  -5   2   79.19    3.10
  -4  -5   2   78.39    3.80
  -4  -5   2   84.69    2.80
   3   5  -2    0.20    0.30
   3   5  -2    0.60    0.30
   3   5  -2    0.00    0.30
   3   5  -2   -0.20    0.30
  -3  -5   2    0.40    0.50
  -3  -5   2    0.20    0.80
  -3  -5   2    0.60    0.30
  -3  -5   2    0.40    0.80
  -3  -5   2    0.20    0.30
   2   5  -2   13.10    0.90
   2   5  -2   12.50    0.80
   2   5  -2   12.60    0.90
   2   5  -2   14.30    1.10
  -2  -5   2   12.60    1.10
  -2  -5   2   13.40    0.80
  -2  -5   2   13.50    1.50
  -2  -5   2   17.40    2.10
   1   5  -2   49.60    2.70
   1   5  -2   48.00    1.90
   1   5  -2   46.90    2.00
   1   5  -2   47.80    1.90
   1   5  -2   45.80    1.80
  -1  -5   2   46.40    2.20
  -1  -5   2   46.00    2.20
  -1  -5   2   51.09    2.60
  -1  -5   2   46.40    2.50
  -1  -5   2   48.50    2.40
  -1  -5   2   48.10    1.80
  -1  -5   2   49.60    1.90
   0   5  -2  305.97    9.80
   0   5  -2  313.57    9.60
   0   5  -2  317.97    9.70
   0   5  -2  329.27   11.00
   0   5  -2  313.77    9.60
   0   5  -2  293.77    9.60
   0  -5   2  324.97   10.40
   0  -5   2  307.87   10.30
   0  -5   2  316.97    9.60
   0  -5   2  319.17    9.70
   0  -5   2  315.77   10.50
  -1   5  -2  639.84   19.70
  -1   5  -2  652.53   19.70
  -1   5  -2  631.44   19.70
  -1   5  -2  670.93   21.30
   1  -5   2  665.63   19.70
   1  -5   2  666.73   19.60
  -2   5  -2  368.16   13.50
  -2   5  -2  384.56   11.70
  -2   5  -2  407.46   12.30
   2  -5   2  385.56   11.70
   2  -5   2  358.56   12.60
   2  -5   2  374.76   11.70
  -3   5  -2  299.07   12.00
  -3   5  -2  288.67    9.20
  -3   5  -2  284.77    9.10
  -3   5  -2  306.37    9.70
  -3   5  -2  305.47    9.20
   3  -5   2  278.07   10.50
   3  -5   2  293.97    9.20
   3  -5   2  300.97    9.20
  -4   5  -2    6.00    0.70
  -4   5  -2    4.30    1.90
   4  -5   2    6.10    0.70
   4  -5   2    4.10    0.50
   4  -5   2    5.00    0.90
   4  -5   2    4.80    0.70
  -5   5  -2    0.20    0.30
   5  -5   2   -0.10    0.80
   5  -5   2    0.10    0.30
   5  -5   2    0.80    0.80
   5  -5   2    0.20    0.30
  -6   5  -2    5.70    0.60
   6  -5   2    5.00    0.60
  10   4  -2   -0.10    0.30
  10   4  -2   -0.30    0.20
 -10  -4   2   -0.80    0.80
 -10  -4   2   -0.20    0.20
   9   4  -2    6.20    0.80
  -9  -4   2    4.80    0.90
  -9  -4   2    6.10    0.70
  -9  -4   2    5.70    0.60
  -9  -4   2    5.10    0.90
   8   4  -2    1.20    0.40
   8   4  -2    1.50    0.50
   8   4  -2    0.80    0.40
  -8  -4   2    1.60    0.50
  -8  -4   2    1.00    0.60
  -8  -4   2    1.20    0.30
  -8  -4   2    1.10    0.50
   7   4  -2    9.30    0.90
   7   4  -2   12.40    0.90
   7   4  -2   10.90    1.00
   7   4  -2   10.50    1.00
  -7  -4   2   12.20    1.00
  -7  -4   2    7.90    1.90
  -7  -4   2   10.10    1.20
  -7  -4   2   11.80    0.80
  -7  -4   2   12.10    0.90
   6   4  -2    3.10    0.70
   6   4  -2    5.50    0.80
  -6  -4   2    4.30    1.40
  -6  -4   2    4.70    0.60
  -6  -4   2    5.90    2.00
  -6  -4   2    5.10    0.60
   5   4  -2  108.19    4.10
   5   4  -2  113.79    3.80
   5   4  -2  116.59    3.80
   5   4  -2  120.49    3.90
   5   4  -2  120.19    4.00
   5   4  -2  116.19    3.80
  -5  -4   2  113.49    4.80
  -5  -4   2   97.39    4.20
  -5  -4   2  118.89    4.80
  -5  -4   2  121.39    3.80
   4   4  -2    0.10    0.30
   4   4  -2    0.20    0.40
   4   4  -2   -0.10    0.30
  -4  -4   2    0.70    0.50
  -4  -4   2    1.40    0.50
  -4  -4   2    0.40    0.70
  -4  -4   2    0.00    0.30
  -4  -4   2    0.70    0.30
  -4  -4   2    0.70    0.80
   3   4  -2   10.00    0.80
  -3  -4   2   10.10    0.90
  -3  -4   2   10.60    0.70
  -3  -4   2   10.60    0.70
  -3  -4   2   12.70    1.30
  -3  -4   2    9.10    0.80
  -3  -4   2   12.00    1.20
   2   4  -2  282.67    8.70
   2   4  -2  281.67    8.90
  -2  -4   2  272.07    8.60
  -2  -4   2  279.47    9.20
  -2  -4   2  284.97    9.10
  -2  -4   2  286.77    8.80
   1   4  -2  134.89    4.40
   1   4  -2  137.89    5.30
  -1  -4   2  139.89    4.90
  -1  -4   2  138.99    4.60
  -1  -4   2  135.09    4.30
  -1  -4   2  136.19    4.40
  -1  -4   2  137.69    4.90
  -1  -4   2  136.99    4.80
   0   4  -2  227.68    7.90
   0  -4   2  225.58    7.40
   0  -4   2  225.98    7.60
   0  -4   2  228.88    7.50
   0  -4   2  229.28    7.50
   0  -4   2  218.68    6.90
  -1   4  -2  179.18    6.60
  -1   4  -2  163.38    5.60
  -1   4  -2  162.58    5.70
  -1   4  -2  175.08    5.70
   1  -4   2  175.38    6.00
   1  -4   2  175.18    5.50
   1  -4   2  169.68    5.50
  -2   4  -2   41.80    1.70
  -2   4  -2   41.40    1.80
  -2   4  -2   47.70    2.20
  -2   4  -2   44.50    2.40
  -2   4  -2   40.10    1.80
  -2   4  -2   46.00    3.10
  -2   4  -2   42.10    1.70
   2  -4   2   40.30    1.90
   2  -4   2   45.00    1.90
   2  -4   2   44.80    1.70
   2  -4   2   40.60    2.70
   2  -4   2   43.00    1.70
  -3   4  -2  217.98    8.60
  -3   4  -2  214.88    6.90
  -3   4  -2  227.78    7.40
  -3   4  -2  214.28    6.70
  -3   4  -2  207.88    6.90
   3  -4   2  218.28    8.70
   3  -4   2  220.08    7.00
   3  -4   2  214.78    7.00
   3  -4   2  218.48    8.00
   3  -4   2  225.28    6.90
  -4   4  -2   15.10    0.90
  -4   4  -2   17.60    1.50
  -4   4  -2   17.20    1.10
  -4   4  -2   18.00    2.70
  -4   4  -2   13.70    1.30
   4  -4   2   13.70    1.40
   4  -4   2   16.60    1.00
   4  -4   2   16.60    2.60
   4  -4   2   13.50    1.50
   4  -4   2   15.80    1.00
  -5   4  -2    0.80    0.30
  -5   4  -2    0.20    0.30
  -5   4  -2    0.50    0.60
  -5   4  -2   -1.50    1.80
   5  -4   2    0.80    0.60
   5  -4   2    0.70    0.90
   5  -4   2    0.20    0.40
   5  -4   2    0.40    0.30
   5  -4   2   -0.20    0.70
   5  -4   2   -0.40    0.50
  -6   4  -2   -0.20    0.70
  -6   4  -2    0.10    0.30
   6  -4   2    2.50    1.20
   6  -4   2    0.40    1.20
   6  -4   2    0.40    0.50
   6  -4   2    0.20    0.20
  -7   4  -2    0.00    0.30
   7  -4   2   -1.10    0.60
   7  -4   2    0.10    0.20
  10   3  -2    0.80    0.30
  10   3  -2    0.60    0.30
 -10  -3   2    1.60    1.20
 -10  -3   2    0.30    0.30
   9   3  -2    0.40    0.40
   9   3  -2    0.40    1.30
  -9  -3   2   -0.10    0.90
  -9  -3   2    0.00    0.60
  -9  -3   2    0.20    0.30
  -9  -3   2    0.20    0.30
   8   3  -2   -0.40    0.40
   8   3  -2    0.60    0.90
   8   3  -2   -0.20    0.30
  -8  -3   2    0.00    0.60
  -8  -3   2   -0.10    0.30
  -8  -3   2    1.60    0.90
  -8  -3   2   -0.70    0.50
  -8  -3   2    0.10    0.40
   7   3  -2   13.30    1.40
   7   3  -2   13.60    0.90
   7   3  -2   14.80    1.00
   7   3  -2   14.60    0.90
  -7  -3   2   15.20    1.60
  -7  -3   2   19.30    2.90
  -7  -3   2   13.80    1.30
  -7  -3   2   14.20    0.90
  -7  -3   2   14.20    1.10
  -7  -3   2   14.10    1.00
   6   3  -2    1.70    0.70
   6   3  -2    2.60    0.40
   6   3  -2    2.40    0.40
   6   3  -2    2.50    0.70
   6   3  -2    3.90    0.70
   6   3  -2    3.20    0.50
  -6  -3   2    4.10    1.20
  -6  -3   2    2.00    0.60
  -6  -3   2    2.90    0.40
  -6  -3   2    2.40    0.50
  -6  -3   2    2.50    1.20
   5   3  -2   20.40    1.60
   5   3  -2   19.20    1.10
   5   3  -2   19.90    1.10
   5   3  -2   20.00    1.30
   5   3  -2   22.00    1.10
  -5  -3   2   20.50    1.80
  -5  -3   2   22.20    1.00
  -5  -3   2   18.50    1.70
  -5  -3   2   22.10    1.10
  -5  -3   2   23.90    1.40
   4   3  -2  105.59    3.60
   4   3  -2  110.99    3.90
   4   3  -2  107.69    3.70
  -4  -3   2  107.89    3.50
  -4  -3   2  112.49    4.20
  -4  -3   2  107.39    4.20
  -4  -3   2  111.49    3.60
  -4  -3   2  105.49    3.70
   3   3  -2 1919.21   60.19
   3   3  -2 2043.70   60.19
   3   3  -2 2067.89   60.49
  -3  -3   2 2046.90   60.19
  -3  -3   2 2075.99   60.59
  -3  -3   2 2085.09   60.09
  -3  -3   2 2043.90   60.69
   2   3  -2 2506.35   74.09
  -2  -3   2 2472.75   73.99
  -2  -3   2 2557.84   74.29
  -1  -3   2    0.70    0.40
  -1  -3   2   -0.10    0.40
  -1  -3   2   -0.10    0.30
  -1  -3   2    1.70    0.50
   0   3  -2  293.57    8.70
   0  -3   2  276.97    8.70
   0  -3   2  294.87    9.20
   0  -3   2  293.37    9.10
   0  -3   2  286.57    9.10
   0  -3   2  292.37    9.20
  -1   3  -2  132.29    4.30
  -1   3  -2  132.29    4.30
   1  -3   2  127.19    4.00
   1  -3   2  131.39    4.50
   1  -3   2  112.49    4.20
   1  -3   2  129.69    4.40
   1  -3   2  127.49    4.10
  -2   3  -2   66.89    2.60
  -2   3  -2   64.39    2.70
  -2   3  -2   60.89    2.30
   2  -3   2   63.19    2.90
   2  -3   2   65.89    2.40
   2  -3   2   63.99    2.60
   2  -3   2   67.49    2.80
  -3   3  -2    1.10    0.30
  -3   3  -2    2.10    0.90
  -3   3  -2    1.60    0.30
  -3   3  -2    1.70    0.50
  -3   3  -2    1.10    0.40
   3  -3   2    1.40    0.50
   3  -3   2    0.60    0.70
   3  -3   2    1.20    1.00
   3  -3   2    1.70    0.40
   3  -3   2    1.50    0.40
   3  -3   2    1.80    0.40
  -4   3  -2  102.09    4.60
  -4   3  -2  114.39    3.80
  -4   3  -2  107.69    4.00
  -4   3  -2  100.09    3.70
  -4   3  -2  106.59    3.70
   4  -3   2  122.09    3.90
   4  -3   2   92.59    5.30
   4  -3   2  103.79    4.00
   4  -3   2  109.59    3.60
   4  -3   2  105.29    3.80
   4  -3   2  105.49    3.80
  -5   3  -2   10.60    1.30
  -5   3  -2    9.50    2.90
  -5   3  -2   10.80    0.90
  -5   3  -2    9.50    0.70
   5  -3   2    8.60    1.10
   5  -3   2   10.50    0.80
   5  -3   2    9.20    1.10
   5  -3   2    8.90    0.80
   5  -3   2    8.50    3.50
  -6   3  -2    0.40    0.60
  -6   3  -2    0.70    2.20
  -6   3  -2    0.70    0.30
  -6   3  -2   -0.10    0.30
   6  -3   2    0.50    0.40
   6  -3   2    0.40    0.30
   6  -3   2    0.80    0.80
   6  -3   2    0.90    0.90
   6  -3   2    1.30    1.10
   6  -3   2    0.00    0.40
  -7   3  -2    2.90    0.50
  -7   3  -2    3.40    0.80
   7  -3   2    2.40    0.40
   7  -3   2    2.10    0.50
   7  -3   2    2.00    0.90
  10   2  -2    0.20    0.30
 -10  -2   2    0.10    0.30
 -10  -2   2   -0.70    0.40
 -10  -2   2    0.70    0.90
   9   2  -2    0.40    0.30
  -9  -2   2    0.10    0.50
  -9  -2   2    0.00    0.70
  -9  -2   2    0.10    0.30
   8   2  -2   -0.20    0.70
   8   2  -2    0.20    0.40
  -8  -2   2    0.30    0.60
  -8  -2   2    0.30    0.30
  -8  -2   2    0.10    0.30
  -8  -2   2    0.50    0.60
  -8  -2   2    0.30    0.60
   7   2  -2    2.30    0.70
   7   2  -2    2.30    0.40
   7   2  -2    3.60    0.50
   7   2  -2    1.80    0.40
  -7  -2   2    2.60    0.70
  -7  -2   2    1.60    1.70
  -7  -2   2    2.60    0.60
  -7  -2   2    2.30    0.50
  -7  -2   2    1.60    0.50
   6   2  -2   31.10    1.70
   6   2  -2   30.70    1.50
   6   2  -2   32.20    1.40
   6   2  -2   32.40    1.40
  -6  -2   2   27.90    2.40
  -6  -2   2   30.50    1.70
  -6  -2   2   29.90    1.60
  -6  -2   2   31.30    2.40
  -6  -2   2   32.50    1.40
  -6  -2   2   31.40    1.30
  -6  -2   2   32.10    1.50
   5   2  -2    5.40    0.70
   5   2  -2    5.60    0.70
   5   2  -2    7.90    0.90
   5   2  -2    5.80    0.60
   5   2  -2    7.60    1.00
  -5  -2   2    6.40    0.70
  -5  -2   2    6.70    0.80
  -5  -2   2    6.60    1.00
  -5  -2   2    7.20    1.10
   4   2  -2   20.80    1.10
   4   2  -2   22.20    1.30
   4   2  -2   21.30    1.10
  -4  -2   2   21.60    1.20
  -4  -2   2   20.40    1.40
  -4  -2   2   21.80    1.50
  -4  -2   2   22.00    1.00
  -4  -2   2   21.60    1.00
   3   2  -2  166.78    5.30
   3   2  -2  162.18    5.10
   3   2  -2  158.88    5.10
  -3  -2   2  165.08    5.50
  -3  -2   2  156.68    5.10
  -3  -2   2  163.48    5.40
  -3  -2   2  159.48    5.10
   2   2  -2  930.11   29.10
   2   2  -2  978.70   28.70
   2   2  -2  983.60   28.90
  -2  -2   2  965.30   28.70
  -2  -2   2  955.00   28.60
  -2  -2   2  995.50   29.00
   1   2  -2  329.87   10.30
   1   2  -2  341.17   10.40
   1   2  -2  332.47    9.90
  -1  -2   2  319.47   10.10
  -1  -2   2  335.47   10.20
  -1  -2   2  329.97    9.90
  -1  -2   2  332.67   10.30
   0   2  -2   51.09    1.70
   0   2  -2   49.20    2.00
   0  -2   2   49.90    1.90
   0  -2   2   48.40    2.00
   0  -2   2   51.29    1.90
  -1   2  -2  111.49    3.80
  -1   2  -2  107.89    3.60
  -1   2  -2  112.59    3.60
   1  -2   2  110.09    3.70
   1  -2   2  107.09    3.80
   1  -2   2  105.39    3.50
   1  -2   2  110.69    3.80
  -2   2  -2  165.58    5.50
  -2   2  -2  175.88    5.70
  -2   2  -2  162.58    5.30
  -2   2  -2  165.28    5.70
   2  -2   2  174.48    5.50
   2  -2   2  171.48    5.70
   2  -2   2  172.88    5.40
   2  -2   2  177.08    5.70
  -3   2  -2  286.27    9.30
  -3   2  -2  304.37    9.60
  -3   2  -2  342.07   10.50
   3  -2   2  305.17    9.90
   3  -2   2  308.27    9.40
   3  -2   2  294.47    9.90
   3  -2   2  300.97    9.30
   3  -2   2  308.07    9.60
  -4   2  -2    0.80    0.50
  -4   2  -2    1.20    0.40
  -4   2  -2    0.90    0.90
  -4   2  -2    1.20    0.50
  -4   2  -2    0.70    0.30
   4  -2   2    0.80    0.70
   4  -2   2    1.40    0.30
   4  -2   2    1.00    0.30
   4  -2   2    2.30    1.10
   4  -2   2    1.20    0.40
   4  -2   2    0.90    0.50
  -5   2  -2    8.70    1.80
  -5   2  -2    8.70    0.70
  -5   2  -2    8.90    0.90
  -5   2  -2    5.80    0.80
   5  -2   2    8.30    1.00
   5  -2   2    8.90    0.70
   5  -2   2    9.30    0.80
   5  -2   2    4.30    1.10
   5  -2   2    8.40    1.70
   5  -2   2    8.80    1.10
   5  -2   2    7.20    1.00
  -6   2  -2    9.20    0.70
  -6   2  -2    8.90    0.90
  -6   2  -2    4.90    2.40
  -6   2  -2    8.10    1.00
   6  -2   2    9.00    0.80
   6  -2   2    8.00    1.10
   6  -2   2    9.20    1.00
   6  -2   2   10.10    2.40
   6  -2   2    6.50    1.00
   6  -2   2    8.20    0.80
   6  -2   2    7.10    1.10
  -7   2  -2   -0.10    0.40
  -7   2  -2   -0.20    0.30
  -7   2  -2    0.40    0.60
   7  -2   2   -0.20    0.30
   7  -2   2   -0.70    0.70
   7  -2   2   -0.40    0.30
  -8   2  -2    0.40    0.30
  -8   2  -2    0.50    0.80
  -8   2  -2    0.10    0.20
   8  -2   2   -0.30    0.30
   8  -2   2   -2.00    0.80
   8  -2   2    0.10    0.20
  10   1  -2    4.10    0.60
 -10  -1   2    3.60    0.50
 -10  -1   2    4.00    0.50
   9   1  -2    1.90    0.90
   9   1  -2   -0.20    0.40
   9   1  -2    0.60    0.40
  -9  -1   2    0.40    0.40
  -9  -1   2    0.80    1.10
  -9  -1   2    0.50    0.30
   8   1  -2   -0.20    0.70
   8   1  -2   -0.30    0.30
   8   1  -2   -0.40    0.40
  -8  -1   2    0.00    0.40
  -8  -1   2   -0.20    0.50
  -8  -1   2   -0.30    0.40
  -8  -1   2   -0.80    0.40
   7   1  -2   53.89    2.60
   7   1  -2   50.69    2.20
   7   1  -2   51.79    2.00
  -7  -1   2   50.39    2.20
  -7  -1   2   52.29    2.10
  -7  -1   2   50.59    4.00
  -7  -1   2   51.09    2.20
  -7  -1   2   52.39    2.40
  -7  -1   2   48.10    2.10
   6   1  -2   53.09    2.00
   6   1  -2   53.89    2.40
   6   1  -2   49.50    2.00
   6   1  -2   49.99    2.00
  -6  -1   2   52.09    2.30
  -6  -1   2   51.99    2.00
  -6  -1   2   52.79    3.00
  -6  -1   2   51.89    2.20
  -6  -1   2   53.39    2.10
  -6  -1   2   51.39    1.90
  -6  -1   2   51.59    2.90
   5   1  -2  107.19    3.60
   5   1  -2  108.69    3.50
   5   1  -2  101.69    3.60
   5   1  -2  100.09    3.80
   5   1  -2  109.99    3.90
   5   1  -2  108.69    3.90
  -5  -1   2  106.49    4.10
  -5  -1   2  110.59    3.60
  -5  -1   2  111.29    3.80
  -5  -1   2  109.49    3.60
  -5  -1   2  109.99    4.20
  -5  -1   2  107.99    3.60
   4   1  -2   70.99    3.10
   4   1  -2   72.49    2.60
   4   1  -2   74.79    2.60
   4   1  -2   79.29    2.90
  -4  -1   2   75.29    2.70
  -4  -1   2   82.19    3.10
  -4  -1   2   77.39    2.60
  -4  -1   2   77.09    2.70
  -4  -1   2   73.49    2.50
  -4  -1   2   80.79    3.00
   3   1  -2  697.53   22.00
   3   1  -2  725.53   22.40
   3   1  -2  774.62   22.20
  -3  -1   2  756.62   21.90
  -3  -1   2  760.02   22.10
  -3  -1   2  676.93   22.40
  -3  -1   2  777.32   22.30
  -2  -1   2 9999.00  294.77
   0   1  -2  118.49    3.70
   0   1  -2  115.99    3.80
   0   1  -2  116.29    3.80
   0  -1   2  118.39    3.80
   0  -1   2  115.89    4.00
   0  -1   2  118.79    3.80
   0  -1   2  117.29    3.80
  -1   1  -2 1364.96   39.50
  -1   1  -2 1341.37   39.50
  -1   1  -2 1296.67   39.40
   1  -1   2 1365.96   39.50
   1  -1   2 1336.47   39.40
   1  -1   2 1331.97   39.60
   1  -1   2 1304.57   39.40
  -2   1  -2  313.67    9.90
  -2   1  -2  316.37    9.60
  -2   1  -2  320.97   10.00
  -2   1  -2  320.07    9.90
  -2   1  -2  318.97    9.70
   2  -1   2  319.07    9.70
   2  -1   2  314.27    9.80
   2  -1   2  335.97    9.90
  -3   1  -2 3062.29   87.39
  -3   1  -2 2819.62   87.29
   3  -1   2 3031.50   87.89
  -4   1  -2 1274.87   38.30
  -4   1  -2 1259.47   37.50
  -4   1  -2 1281.37   37.90
  -4   1  -2 1282.47   37.60
  -4   1  -2 1246.38   37.60
   4  -1   2 1243.48   38.40
   4  -1   2 1274.17   38.10
   4  -1   2 1243.38   37.60
   4  -1   2 1304.37   37.70
   4  -1   2 1305.27   38.00
   4  -1   2 1265.47   38.30
   4  -1   2 1271.77   37.60
  -5   1  -2   12.30    0.70
  -5   1  -2   11.60    0.90
  -5   1  -2   10.20    1.00
  -5   1  -2   10.70    1.00
  -5   1  -2   11.20    0.80
  -5   1  -2   13.10    1.60
   5  -1   2   12.80    1.90
   5  -1   2   11.90    0.80
   5  -1   2   12.80    1.10
   5  -1   2   11.40    1.00
   5  -1   2   11.50    0.70
   5  -1   2   11.30    1.50
   5  -1   2   12.10    0.90
   5  -1   2   10.90    1.60
  -6   1  -2   -0.20    1.60
  -6   1  -2    0.40    1.20
  -6   1  -2    0.00    0.30
  -6   1  -2    0.00    0.50
  -6   1  -2    0.00    0.30
  -6   1  -2    0.00    0.30
   6  -1   2    0.00    0.40
   6  -1   2   -0.40    0.60
   6  -1   2    0.30    0.40
   6  -1   2   -1.10    1.00
   6  -1   2   -0.20    1.50
   6  -1   2    0.10    0.30
  -7   1  -2    1.90    0.40
  -7   1  -2    1.90    0.70
  -7   1  -2    4.50    2.20
  -7   1  -2    1.50    0.70
   7  -1   2    0.70    0.60
   7  -1   2    2.40    0.50
   7  -1   2    2.10    0.90
  -8   1  -2   -0.60    0.30
  -8   1  -2   -0.90    0.60
  -8   1  -2   -0.30    0.30
   8  -1   2   -0.50    0.30
   8  -1   2    0.10    0.70
   8  -1   2   -0.20    0.30
   9  -1   2    3.60    0.40
   9  -1   2    4.10    0.50
   9   0  -2    6.10    1.10
   9   0  -2    6.70    0.80
  -9   0   2    4.60    1.00
  -9   0   2    7.80    0.90
   8   0  -2    2.10    0.40
   8   0  -2    2.30    0.90
   8   0  -2    1.80    0.50
  -8   0   2    2.90    0.70
  -8   0   2    1.50    0.40
  -8   0   2    2.00    0.80
   7   0  -2   10.90    1.10
   7   0  -2    9.70    1.20
   7   0  -2   10.70    0.90
  -7   0   2   10.60    1.00
  -7   0   2   11.80    1.30
  -7   0   2   10.90    0.90
   6   0  -2  152.68    5.70
   6   0  -2  158.08    5.20
   6   0  -2  157.88    5.50
   6   0  -2  155.08    5.10
   6   0  -2  154.38    4.90
  -6   0   2  150.78    5.80
  -6   0   2  159.78    5.40
  -6   0   2  154.58    5.10
  -6   0   2  153.98    5.20
  -6   0   2  162.58    5.30
  -6   0   2  139.69    6.60
  -6   0   2  149.79    6.00
  -6   0   2  150.88    4.90
   5   0  -2    6.70    1.00
   5   0  -2    6.00    0.80
   5   0  -2    6.30    0.70
   5   0  -2    5.30    0.60
  -5   0   2    6.20    1.00
  -5   0   2    5.70    1.80
  -5   0   2    5.50    0.70
  -5   0   2    5.20    0.60
  -5   0   2    6.30    0.70
  -5   0   2    6.10    1.00
  -5   0   2    4.40    0.50
   4   0  -2    3.10    0.50
   4   0  -2    2.20    0.50
   4   0  -2    3.10    0.60
   4   0  -2    2.40    0.30
  -4   0   2    3.10    0.70
  -4   0   2    4.90    0.70
  -4   0   2    3.00    0.50
  -4   0   2    3.50    0.60
  -4   0   2    2.40    0.30
   2   0  -2 1845.42   53.09
  -2   0   2 1841.02   53.09
  -2   0   2 1773.72   52.89
  -2   0   2 1755.02   52.99
  -2   0   2 1776.82   52.99
   1   0  -2 6190.08  182.58
   0   0  -2   26.30    1.00
   0   0  -2   26.90    1.00
   0   0  -2   24.20    1.10
   0   0   2   27.00    1.00
   0   0   2   24.40    1.00
  -1   0  -2    3.00    0.40
  -1   0  -2    4.20    0.40
  -1   0  -2    4.80    0.40
   1   0   2    3.30    0.30
   1   0   2    3.00    0.30
   1   0   2    3.70    0.50
  -2   0  -2 1445.86   43.80
  -2   0  -2 1494.15   44.00
   2   0   2 1521.05   44.00
  -3   0  -2 2108.69   63.19
  -3   0  -2 2151.78   63.09
   3   0   2 2120.69   63.19
   3   0   2 2146.19   63.49
   3   0   2 2204.48   63.49
  -4   0  -2  351.06   10.50
  -4   0  -2  340.07   10.40
  -4   0  -2  346.27   10.70
   4   0   2  350.56   10.90
   4   0   2  328.17   10.50
   4   0   2  344.77   10.50
   4   0   2  352.26   11.10
   4   0   2  349.07   11.00
   4   0   2  357.06   10.80
  -5   0  -2   31.60    1.40
  -5   0  -2   28.50    1.50
  -5   0  -2   28.80    1.50
  -5   0  -2   28.80    1.30
  -5   0  -2   30.60    1.20
  -5   0  -2   31.70    2.00
   5   0   2   29.50    2.00
   5   0   2   29.40    1.90
   5   0   2   26.50    1.30
   5   0   2   31.30    1.60
   5   0   2   29.00    1.20
   5   0   2   31.50    1.40
   5   0   2   29.10    1.30
   5   0   2   31.40    2.30
  -6   0  -2   16.70    1.30
  -6   0  -2   18.70    1.20
  -6   0  -2   15.60    2.20
  -6   0  -2   17.70    1.30
  -6   0  -2   18.80    1.30
  -6   0  -2   17.20    2.50
  -6   0  -2   17.50    0.90
   6   0   2   23.80    1.60
   6   0   2   20.30    1.30
   6   0   2   15.30    2.20
   6   0   2   18.50    1.50
   6   0   2   17.30    2.20
  -7   0  -2    2.70    0.80
  -7   0  -2    1.80    0.70
  -7   0  -2    1.90    1.90
  -7   0  -2    2.80    0.60
  -7   0  -2    2.10    0.40
  -7   0  -2    5.20    2.30
  -7   0  -2    2.00    0.40
   7   0   2    3.50    0.90
   7   0   2    1.30    0.40
   7   0   2    1.50    0.40
  -8   0  -2   24.80    1.40
  -8   0  -2   28.80    1.80
  -8   0  -2   26.80    1.30
   8   0   2   23.90    1.90
   8   0   2   23.60    1.20
   8   0   2   26.00    1.40
  -9   0  -2    3.40    0.60
  -9   0  -2    2.20    0.80
  -9   0  -2    3.90    0.50
   9   0   2    3.90    0.50
   9   0   2    3.40    0.50
   9   0   2    2.40    0.80
   9  -1  -2   -0.70    0.80
   9  -1  -2    0.40    0.30
   9  -1  -2    0.80    0.20
  -9   1   2   -0.40    0.90
  -9   1   2    0.30    0.30
  -9   1   2    0.20    0.30
   8  -1  -2    0.90    0.70
   8  -1  -2    2.60    0.50
   8  -1  -2    1.70    0.40
  -8   1   2    2.30    0.40
  -8   1   2    2.50    0.60
  -8   1   2    1.40    0.80
   7  -1  -2  127.59    4.40
   7  -1  -2  135.09    4.50
   7  -1  -2  133.09    4.70
   7  -1  -2  131.89    5.10
  -7   1   2  137.09    4.50
  -7   1   2  139.69    5.00
  -7   1   2  139.29    4.70
   6  -1  -2   11.50    0.80
   6  -1  -2   11.50    0.90
   6  -1  -2   10.40    1.80
   6  -1  -2   10.30    1.10
  -6   1   2   11.00    0.80
  -6   1   2   10.90    1.00
  -6   1   2   11.30    1.20
  -6   1   2    9.80    1.80
   5  -1  -2   23.70    1.10
   5  -1  -2   24.30    1.50
   5  -1  -2   24.70    1.20
   5  -1  -2   24.50    1.80
   5  -1  -2   23.30    1.20
   5  -1  -2   23.80    1.90
  -5   1   2   22.70    1.00
  -5   1   2   23.00    1.70
  -5   1   2   23.30    1.30
  -5   1   2   23.20    2.00
  -5   1   2   24.40    1.40
  -5   1   2   24.10    1.10
  -5   1   2   21.20    1.20
  -5   1   2   22.70    1.70
   4  -1  -2  191.08    6.40
   4  -1  -2  194.08    6.60
   4  -1  -2  193.28    6.00
   4  -1  -2  192.18    6.30
   4  -1  -2  192.78    6.00
  -4   1   2  186.08    5.90
  -4   1   2  194.58    6.20
  -4   1   2  191.58    6.20
  -4   1   2  188.08    6.60
  -4   1   2  192.48    6.10
   3  -1  -2   25.10    1.30
   3  -1  -2   26.50    1.40
   3  -1  -2   27.30    1.40
  -3   1   2   26.30    1.20
  -3   1   2   25.70    1.20
  -3   1   2   26.60    1.50
  -3   1   2   27.00    1.20
  -3   1   2   26.70    1.10
   2  -1  -2  807.92   24.00
   2  -1  -2  825.82   24.20
   2  -1  -2  816.02   24.30
   2  -1  -2  801.52   24.20
  -2   1   2  786.62   24.20
  -2   1   2  782.92   24.10
  -2   1   2  828.92   24.30
  -2   1   2  817.92   24.10
  -2   1   2  843.42   24.10
  -2   1   2  809.72   24.40
   1  -1  -2 5410.26  155.68
  -1   1   2 5098.29  156.68
   0   1   2 2152.18   63.69
  -2  -1  -2  186.68    6.00
  -2  -1  -2  201.28    6.00
  -2  -1  -2  192.48    5.90
   2   1   2  194.68    6.10
   2   1   2  184.98    6.00
   2   1   2  195.08    5.90
   2   1   2  198.28    6.00
   2   1   2  202.38    6.00
  -3  -1  -2   10.80    0.60
  -3  -1  -2   10.80    0.80
  -3  -1  -2   11.20    0.60
  -3  -1  -2   11.30    1.20
   3   1   2   10.10    0.80
   3   1   2   10.00    0.80
   3   1   2    9.90    0.80
   3   1   2   10.00    0.70
   3   1   2   10.00    0.80
  -4  -1  -2 1852.01   53.59
  -4  -1  -2 1797.72   53.29
  -4  -1  -2 1850.81   53.89
  -4  -1  -2 1830.42   53.29
   4   1   2 1823.92   53.79
   4   1   2 1756.32   53.59
   4   1   2 1725.13   53.39
   4   1   2 1831.32   53.79
   4   1   2 1822.22   53.89
  -5  -1  -2   21.40    1.00
  -5  -1  -2   21.80    1.00
  -5  -1  -2   22.30    1.60
  -5  -1  -2   18.30    1.00
  -5  -1  -2   18.90    1.10
   5   1   2   19.90    1.60
   5   1   2   19.60    1.30
   5   1   2   20.40    1.10
   5   1   2   18.90    1.00
   5   1   2   20.40    1.50
  -6  -1  -2   29.00    1.30
  -6  -1  -2   29.10    1.40
  -6  -1  -2   26.40    1.50
  -6  -1  -2   28.30    2.70
  -6  -1  -2   26.00    2.10
  -6  -1  -2   26.10    1.20
  -6  -1  -2   27.60    1.50
   6   1   2   27.50    1.70
   6   1   2   26.50    1.30
   6   1   2   27.60    2.10
   6   1   2   25.40    1.40
   6   1   2   28.80    1.40
   6   1   2   26.50    1.20
   6   1   2   24.20    2.10
  -7  -1  -2  117.69    5.90
  -7  -1  -2  104.99    5.20
  -7  -1  -2  122.49    4.40
  -7  -1  -2  121.19    4.20
  -7  -1  -2  123.89    4.10
  -7  -1  -2  123.99    4.30
   7   1   2  121.79    4.10
   7   1   2  127.39    4.70
   7   1   2  120.09    4.20
   7   1   2  121.19    4.00
  -8  -1  -2    1.20    0.80
  -8  -1  -2    0.50    0.50
  -8  -1  -2    0.50    0.40
  -8  -1  -2    1.00    0.70
  -8  -1  -2    0.40    0.30
   8   1   2    0.70    0.30
   8   1   2    0.40    0.40
   8   1   2    0.30    0.80
  -9  -1  -2    1.50    0.70
  -9  -1  -2    2.70    0.60
  -9  -1  -2    2.40    0.40
   9   1   2    2.50    0.50
   9   1   2    2.00    0.40
   9   1   2    2.20    1.00
 -10  -1  -2    1.60    0.30
  10   1   2    1.30    0.30
   8  -2  -2    8.00    0.70
   8  -2  -2    8.00    1.00
   8  -2  -2    7.10    1.20
  -8   2   2    8.10    0.80
  -8   2   2    5.70    0.90
  -8   2   2    5.80    0.60
   7  -2  -2   -0.40    1.00
   7  -2  -2    0.60    0.70
   7  -2  -2    0.10    0.40
   7  -2  -2    0.50    0.40
  -7   2   2    0.20    0.70
  -7   2   2    1.00    0.50
  -7   2   2    0.30    0.30
   6  -2  -2    0.80    1.90
   6  -2  -2    2.30    0.70
   6  -2  -2    2.50    0.50
   6  -2  -2    2.10    0.50
   6  -2  -2   -1.30    2.00
   6  -2  -2    1.90    0.60
   6  -2  -2    1.30    0.70
  -6   2   2    1.70    0.40
  -6   2   2    2.50    0.70
  -6   2   2    2.70    0.60
  -6   2   2    4.10    1.80
  -6   2   2    2.80    0.50
   5  -2  -2   91.39    4.00
   5  -2  -2   94.89    3.20
   5  -2  -2   93.09    3.30
   5  -2  -2   93.79    3.20
   5  -2  -2   90.69    4.20
   5  -2  -2   91.29    3.40
   5  -2  -2   92.49    3.60
  -5   2   2   92.99    3.20
  -5   2   2   90.89    3.10
  -5   2   2   93.59    3.50
  -5   2   2   92.19    3.30
  -5   2   2   88.99    5.10
   4  -2  -2   24.50    1.70
   4  -2  -2   25.50    1.20
   4  -2  -2   23.50    1.70
   4  -2  -2   23.00    2.90
   4  -2  -2   25.50    1.20
   4  -2  -2   26.10    1.40
  -4   2   2   24.50    1.20
  -4   2   2   24.30    1.30
  -4   2   2   23.20    1.10
  -4   2   2   26.40    1.30
  -4   2   2   23.80    1.90
   3  -2  -2  466.85   14.30
   3  -2  -2  483.45   14.60
   3  -2  -2  482.55   14.80
   3  -2  -2  478.95   14.90
   3  -2  -2  471.55   14.40
  -3   2   2  484.65   15.20
  -3   2   2  483.85   14.20
  -3   2   2  479.55   14.50
   2  -2  -2  198.18    6.10
   2  -2  -2  200.28    6.40
   2  -2  -2  200.18    6.40
   2  -2  -2  200.38    6.30
  -2   2   2  200.48    6.50
  -2   2   2  200.58    6.70
  -2   2   2  202.68    6.20
   1  -2  -2 1836.12   54.59
  -1   2   2 1877.81   54.79
  -1  -2  -2  842.22   24.70
   1   2   2  820.62   25.00
   1   2   2  841.72   24.80
  -2  -2  -2  349.37   10.50
  -2  -2  -2  348.67   10.50
  -2  -2  -2  349.27   10.70
   2   2   2  343.07   10.60
  -3  -2  -2   74.29    2.70
  -3  -2  -2   73.59    2.40
  -3  -2  -2   73.59    2.70
   3   2   2   75.79    2.80
   3   2   2   76.29    2.60
  -4  -2  -2   10.20    0.70
  -4  -2  -2   12.00    0.60
  -4  -2  -2   12.50    1.00
  -4  -2  -2   11.70    0.90
   4   2   2   11.10    1.00
  -5  -2  -2  363.86   11.00
  -5  -2  -2  368.46   11.90
  -5  -2  -2  373.76   11.10
  -5  -2  -2  352.16   11.70
  -5  -2  -2  364.06   11.30
   5   2   2  369.16   11.70
   5   2   2  370.76   11.50
  -6  -2  -2  113.29    4.70
  -6  -2  -2  118.19    3.90
  -6  -2  -2  120.79    5.10
  -6  -2  -2  120.59    4.20
  -6  -2  -2  121.59    3.90
   6   2   2  118.19    4.00
   6   2   2  118.39    4.00
   6   2   2  118.39    3.90
   6   2   2  117.09    4.50
   6   2   2  118.59    4.60
   6   2   2  118.89    3.90
  -7  -2  -2    0.60    0.40
  -7  -2  -2    0.80    1.30
  -7  -2  -2    0.40    0.30
  -7  -2  -2    0.70    0.50
  -7  -2  -2   -4.30    3.10
  -7  -2  -2    0.30    0.30
  -7  -2  -2    1.20    0.60
  -7  -2  -2    0.10    1.60
   7   2   2    0.70    0.40
   7   2   2    0.20    0.30
   7   2   2   -0.10    0.40
   7   2   2    0.70    0.60
   7   2   2    2.20    1.50
  -8  -2  -2   22.70    1.10
  -8  -2  -2   21.70    1.20
  -8  -2  -2   21.70    1.50
   8   2   2   20.80    1.20
   8   2   2   21.50    1.10
   8   2   2   21.90    1.30
   8   2   2   22.10    1.20
  -9  -2  -2    4.50    1.00
  -9  -2  -2    5.30    0.60
  -9  -2  -2    6.10    1.00
  -9  -2  -2    5.70    0.70
  -9  -2  -2    6.50    1.00
   9   2   2    5.40    0.70
   9   2   2    4.70    1.10
 -10  -2  -2    4.90    1.00
 -10  -2  -2    5.50    0.60
 -10  -2  -2    5.00    1.10
  10   2   2    6.30    1.10
  10   2   2    6.20    0.60
   8  -3  -2    0.00    0.90
   8  -3  -2    2.10    0.30
   8  -3  -2    1.40    0.50
  -8   3   2    3.40    1.00
  -8   3   2    1.80    0.40
  -8   3   2    1.70    0.40
   7  -3  -2    2.30    0.50
   7  -3  -2    1.80    0.80
   7  -3  -2    2.20    1.20
   7  -3  -2    1.80    0.50
   7  -3  -2    2.30    0.40
  -7   3   2    2.00    0.80
  -7   3   2    2.30    0.40
   6  -3  -2  115.69    3.90
   6  -3  -2  108.29    4.00
   6  -3  -2  113.99    3.90
   6  -3  -2  109.09    4.10
   6  -3  -2  119.09    4.90
  -6   3   2  105.19    3.70
  -6   3   2  112.59    3.90
  -6   3   2  101.99    5.80
  -6   3   2  131.79    4.80
  -6   3   2  113.69    4.00
   5  -3  -2   22.00    2.60
   5  -3  -2   19.40    1.30
   5  -3  -2   22.70    2.50
   5  -3  -2   18.30    1.40
   5  -3  -2   21.00    1.10
   5  -3  -2   18.80    1.50
   5  -3  -2   18.70    1.20
  -5   3   2   22.90    1.30
  -5   3   2   20.00    1.40
  -5   3   2   20.60    2.50
  -5   3   2   20.10    1.20
   4  -3  -2  133.59    4.40
   4  -3  -2  134.69    5.20
   4  -3  -2  136.89    5.00
   4  -3  -2  130.49    5.50
   4  -3  -2  130.39    4.40
  -4   3   2  134.19    4.40
  -4   3   2  136.59    5.70
  -4   3   2  143.79    4.80
  -4   3   2  129.19    4.40
  -4   3   2  132.99    4.50
  -4   3   2  137.19    4.50
   3  -3  -2   84.79    3.50
   3  -3  -2   82.49    3.10
   3  -3  -2   84.99    2.90
   3  -3  -2   78.39    2.80
   3  -3  -2   82.59    3.30
  -3   3   2   84.79    3.80
  -3   3   2   79.59    3.10
  -3   3   2   87.49    3.10
   2  -3  -2   34.50    1.50
   2  -3  -2   33.30    1.30
   2  -3  -2   37.20    1.70
   2  -3  -2   36.50    1.40
   2  -3  -2   35.30    1.70
  -2   3   2   35.20    2.10
   1  -3  -2   34.00    1.50
   1  -3  -2   34.50    1.20
   1  -3  -2   34.90    1.50
  -1   3   2   35.50    1.90
  -1   3   2   39.20    1.90
  -1   3   2   34.50    1.40
   0  -3  -2  285.87    8.30
   0  -3  -2  275.77    8.50
   0  -3  -2  279.37    8.50
   0   3   2  289.17    9.00
   0   3   2  276.37    8.50
   0   3   2  271.87    8.50
  -2  -3  -2  878.21   26.80
   2   3   2  927.01   26.90
   2   3   2  890.81   26.90
  -3  -3  -2   34.00    1.40
  -3  -3  -2   31.20    1.60
  -3  -3  -2   30.00    1.10
   3   3   2   32.60    1.60
   3   3   2   30.70    1.30
  -4  -3  -2 1084.89   32.10
  -4  -3  -2 1067.89   32.40
  -4  -3  -2 1081.99   31.90
   4   3   2 1051.99   32.00
   4   3   2 1082.49   32.30
  -5  -3  -2   72.39    2.50
  -5  -3  -2   73.39    2.70
  -5  -3  -2   76.99    2.60
  -5  -3  -2   73.99    3.40
   5   3   2   76.99    3.20
   5   3   2   80.29    2.90
  -6  -3  -2   26.70    1.90
  -6  -3  -2   28.10    1.50
  -6  -3  -2   27.00    2.40
  -6  -3  -2   27.50    1.30
  -6  -3  -2   28.80    1.20
  -6  -3  -2   28.90    1.40
   6   3   2   26.10    1.30
   6   3   2   28.00    1.30
   6   3   2   28.30    1.30
   6   3   2   29.30    1.30
   6   3   2   28.70    1.60
   6   3   2   25.40    1.30
   6   3   2   27.30    1.90
  -7  -3  -2   16.50    1.10
  -7  -3  -2   11.10    2.50
  -7  -3  -2   21.10    3.10
  -7  -3  -2   16.60    1.30
  -7  -3  -2   17.40    1.10
  -7  -3  -2   16.60    0.90
  -7  -3  -2   17.60    2.40
   7   3   2   19.10    1.50
   7   3   2   16.10    1.00
   7   3   2   16.60    1.00
   7   3   2   16.00    1.00
   7   3   2   17.80    2.20
  -8  -3  -2   10.50    1.00
  -8  -3  -2   12.10    1.30
  -8  -3  -2   13.30    3.00
  -8  -3  -2   10.40    0.80
  -8  -3  -2    7.20    2.30
  -8  -3  -2    9.60    0.90
   8   3   2   10.80    0.90
   8   3   2   14.90    1.50
   8   3   2   12.00    0.90
   8   3   2   11.60    1.00
   8   3   2   12.80    0.90
  -9  -3  -2    4.10    0.60
  -9  -3  -2    3.90    0.70
  -9  -3  -2    3.30    0.50
  -9  -3  -2    2.70    0.70
   9   3   2    3.90    0.50
   9   3   2    4.10    0.60
   9   3   2    5.80    1.10
 -10  -3  -2    3.80    0.90
 -10  -3  -2    4.50    0.60
 -10  -3  -2    2.50    0.40
  10   3   2    2.90    0.40
  10   3   2    3.10    1.10
   7  -4  -2    9.90    1.20
   7  -4  -2    7.20    1.00
   7  -4  -2   10.40    0.80
  -7   4   2   10.70    0.80
  -7   4   2   11.60    0.90
  -7   4   2    9.50    1.10
   6  -4  -2    8.20    0.80
   6  -4  -2    9.10    0.80
   6  -4  -2    4.80    0.90
   6  -4  -2    6.30    0.90
  -6   4   2    5.30    2.60
  -6   4   2    9.60    1.20
  -6   4   2    7.90    0.80
   5  -4  -2   16.60    1.10
   5  -4  -2   17.80    1.50
   5  -4  -2   19.50    2.70
   5  -4  -2   14.80    1.20
   5  -4  -2   16.60    1.30
  -5   4   2   15.30    2.90
  -5   4   2   18.70    1.60
  -5   4   2   17.10    1.20
  -5   4   2   15.30    1.10
   4  -4  -2    2.50    2.20
   4  -4  -2    3.40    0.70
   4  -4  -2    3.70    0.60
   4  -4  -2    3.30    0.50
   4  -4  -2    2.40    0.80
  -4   4   2    2.90    0.50
  -4   4   2    2.00    1.10
  -4   4   2    2.10    0.60
  -4   4   2    3.10    0.50
  -4   4   2    4.50    0.60
   3  -4  -2   97.69    3.30
   3  -4  -2   94.69    3.20
   3  -4  -2   94.99    3.60
   3  -4  -2   90.69    4.10
   3  -4  -2   96.79    3.90
  -3   4   2   98.29    3.60
  -3   4   2   93.19    3.20
  -3   4   2   98.09    4.50
  -3   4   2  101.39    3.70
  -3   4   2   95.99    3.30
  -3   4   2   91.89    3.30
   2  -4  -2   90.59    3.30
   2  -4  -2   92.29    3.50
   2  -4  -2   89.49    3.00
   2  -4  -2   90.79    3.60
   2  -4  -2   90.69    3.10
  -2   4   2   93.19    4.10
  -2   4   2   93.79    3.30
   1  -4  -2  691.03   20.30
   1  -4  -2  635.84   20.10
   1  -4  -2  666.33   20.40
   1  -4  -2  684.33   20.30
  -1   4   2  686.73   21.10
   0  -4  -2 1170.78   34.70
   0  -4  -2 1195.08   34.70
   0  -4  -2 1102.69   34.30
   0   4   2 1168.58   34.60
   0   4   2 1200.38   35.30
  -1  -4  -2  435.36   12.80
  -1  -4  -2  413.66   12.90
  -1  -4  -2  429.46   13.00
   1   4   2  426.76   13.10
   1   4   2  430.36   13.40
  -2  -4  -2  372.96   11.60
  -2  -4  -2  374.76   11.40
   2   4   2  378.76   11.90
   2   4   2  378.66   11.70
  -3  -4  -2   70.29    2.40
  -3  -4  -2   69.29    2.50
  -3  -4  -2   68.59    2.80
   3   4   2   79.89    2.90
   3   4   2   67.19    2.80
  -4  -4  -2  280.57    8.80
  -4  -4  -2  280.37    8.50
  -4  -4  -2  282.67    9.20
   4   4   2  273.37    8.60
   4   4   2  281.27    9.10
  -5  -4  -2  527.95   15.50
  -5  -4  -2  543.85   16.50
  -5  -4  -2  519.25   15.80
  -5  -4  -2  510.35   16.00
  -5  -4  -2  512.55   15.50
   5   4   2  520.35   15.80
   5   4   2  529.35   16.30
   5   4   2  479.75   15.60
  -6  -4  -2   40.90    1.50
  -6  -4  -2   37.10    2.60
  -6  -4  -2   36.90    2.20
  -6  -4  -2   37.50    2.70
  -6  -4  -2   41.90    1.80
   6   4   2   38.00    1.50
   6   4   2   38.80    2.30
   6   4   2   38.20    1.70
   6   4   2   35.60    1.50
   6   4   2   37.70    1.60
   6   4   2   38.60    1.90
   6   4   2   34.80    1.60
  -7  -4  -2    0.90    0.30
  -7  -4  -2    1.60    0.60
  -7  -4  -2    2.30    1.50
  -7  -4  -2    1.60    0.50
  -7  -4  -2    2.20    1.30
   7   4   2    1.80    0.40
   7   4   2    2.10    0.40
   7   4   2    2.10    0.70
   7   4   2    2.00    0.40
   7   4   2    1.50    0.60
   7   4   2    3.10    1.10
  -8  -4  -2    6.60    0.80
  -8  -4  -2    6.90    0.90
  -8  -4  -2    2.80    2.60
  -8  -4  -2   10.00    1.20
  -8  -4  -2   11.00    2.70
  -8  -4  -2    6.90    0.80
   8   4   2    9.40    0.90
   8   4   2   10.50    2.80
   8   4   2   10.40    1.30
   8   4   2    9.40    0.80
   8   4   2    8.30    0.70
   8   4   2    7.60    0.90
   8   4   2    7.20    0.80
  -9  -4  -2   -0.30    0.30
  -9  -4  -2    0.30    0.70
  -9  -4  -2   -0.50    0.30
  -9  -4  -2    0.20    0.50
   9   4   2   -0.50    0.90
   9   4   2    0.30    0.40
   9   4   2    0.40    0.40
   9   4   2    0.20    0.30
 -10  -4  -2    0.60    0.30
 -10  -4  -2   -0.40    0.90
 -10  -4  -2    0.30    0.80
  10   4   2    0.70    0.40
  10   4   2    0.90    0.30
  10   4   2    0.30    1.70
   7  -5  -2    2.20    0.30
  -7   5   2    3.00    0.50
  -7   5   2    3.30    0.50
   6  -5  -2    0.00    0.30
   6  -5  -2    0.70    0.90
   6  -5  -2    0.20    0.30
   6  -5  -2    0.20    0.70
  -6   5   2   -0.30    0.40
  -6   5   2   -0.80    0.70
  -6   5   2    0.00    0.30
   5  -5  -2    1.50    0.60
   5  -5  -2    0.20    0.40
   5  -5  -2    0.20    0.80
   5  -5  -2    0.00    0.40
  -5   5   2    0.60    0.50
  -5   5   2    0.10    0.30
  -5   5   2    1.10    0.50
  -5   5   2   -0.20    0.70
  -5   5   2    2.80    2.40
   4  -5  -2   47.70    3.90
   4  -5  -2   47.70    2.10
   4  -5  -2   45.20    2.30
   4  -5  -2   47.80    2.00
   4  -5  -2   48.80    2.00
  -4   5   2   47.90    2.00
  -4   5   2   50.29    2.10
  -4   5   2   44.80    3.70
  -4   5   2   48.80    2.50
  -4   5   2   47.00    2.00
   3  -5  -2   16.00    1.60
   3  -5  -2   16.50    1.30
   3  -5  -2   16.90    2.30
   3  -5  -2   19.50    2.50
   3  -5  -2   16.60    1.10
   3  -5  -2   17.90    1.00
  -3   5   2   18.50    1.20
  -3   5   2   16.70    1.40
  -3   5   2   17.30    2.30
  -3   5   2   18.40    1.20
   2  -5  -2   73.79    3.30
   2  -5  -2   78.89    3.00
   2  -5  -2   73.99    2.70
   2  -5  -2   76.59    3.70
   2  -5  -2   79.49    2.80
   2  -5  -2   75.99    2.60
  -2   5   2   77.29    2.80
  -2   5   2   73.39    2.60
  -2   5   2   80.59    4.50
  -2   5   2   81.79    3.00
  -2   5   2   74.19    2.80
   1  -5  -2  166.68    5.70
   1  -5  -2  169.58    5.80
   1  -5  -2  166.48    5.20
   1  -5  -2  162.68    5.10
   1  -5  -2  168.38    5.40
  -1   5   2  158.38    5.30
  -1   5   2  157.28    5.30
  -1   5   2  174.18    6.60
  -1   5   2  164.88    5.50
   0  -5  -2  636.84   19.90
   0  -5  -2  661.93   20.20
   0  -5  -2  664.73   20.30
   0   5   2  698.83   21.00
  -1  -5  -2   65.69    2.40
  -1  -5  -2   52.39    2.00
  -1  -5  -2   60.69    2.30
  -1  -5  -2   47.20    2.50
   1   5   2   51.99    2.70
   1   5   2   54.89    2.30
  -2  -5  -2   66.79    2.30
  -2  -5  -2   65.89    2.60
   2   5   2   64.19    2.60
   2   5   2   67.39    3.00
  -3  -5  -2   -0.10    0.50
  -3  -5  -2   -0.10    0.50
   3   5   2    0.00    0.50
   3   5   2   -0.60    0.40
  -4  -5  -2  314.17   10.10
  -4  -5  -2  311.07   10.20
  -4  -5  -2  308.57    9.60
   4   5   2  308.57   10.10
  -5  -5  -2   13.30    0.80
  -5  -5  -2   17.30    1.30
  -5  -5  -2   12.20    1.60
  -5  -5  -2   15.20    1.60
  -5  -5  -2   13.10    0.80
   5   5   2   14.00    0.90
   5   5   2   14.10    1.30
   5   5   2   12.90    0.80
   5   5   2   13.90    1.10
   5   5   2   13.50    0.90
   5   5   2   12.20    1.10
  -6  -5  -2   84.39    3.20
  -6  -5  -2   85.29    3.00
  -6  -5  -2   84.29    4.00
  -6  -5  -2   82.89    2.90
  -6  -5  -2   80.49    4.20
  -6  -5  -2   93.79    3.60
  -6  -5  -2   81.99    3.50
   6   5   2   83.89    3.20
   6   5   2   86.59    3.10
   6   5   2   84.99    2.90
   6   5   2   84.59    3.00
   6   5   2   83.09    3.00
   6   5   2   81.29    3.00
   6   5   2   85.69    3.70
  -7  -5  -2   -0.10    0.30
  -7  -5  -2    3.90    1.90
  -7  -5  -2    0.80    2.20
  -7  -5  -2   -0.30    0.30
  -7  -5  -2    0.30    0.50
  -7  -5  -2   -0.40    0.40
   7   5   2    0.20    0.30
   7   5   2    0.40    0.70
   7   5   2   -0.50    0.90
   7   5   2    1.10    0.40
   7   5   2   -0.20    0.30
   7   5   2    0.20    0.30
   7   5   2   -0.10    0.30
  -8  -5  -2    3.90    0.80
  -8  -5  -2    2.50    0.60
  -8  -5  -2    3.30    0.50
  -8  -5  -2    2.20    0.40
  -8  -5  -2    3.20    2.40
   8   5   2    4.00    1.00
   8   5   2    3.10    0.50
   8   5   2    4.00    0.60
   8   5   2    5.50    2.60
   8   5   2    3.50    0.60
   8   5   2    4.00    0.50
   8   5   2    3.80    0.50
  -9  -5  -2   -0.10    0.30
  -9  -5  -2   -0.10    0.40
  -9  -5  -2    0.40    0.40
  -9  -5  -2    1.10    0.70
   9   5   2    0.30    0.30
   9   5   2    0.80    0.40
   9   5   2    0.30    0.30
   9   5   2    0.00    0.30
   9   5   2    1.40    1.10
   9   5   2    0.30    0.40
 -10  -5  -2    0.00    0.80
 -10  -5  -2    0.50    0.30
 -10  -5  -2    0.50    0.30
 -10  -5  -2    0.20    0.60
  10   5   2    0.40    0.30
  10   5   2    0.60    0.30
   6  -6  -2    1.90    0.40
   6  -6  -2    1.90    0.30
  -6   6   2    1.70    0.30
  -6   6   2    2.00    0.40
   5  -6  -2    0.20    0.30
   5  -6  -2   -0.50    0.30
   5  -6  -2   -0.30    0.60
   5  -6  -2    0.60    1.30
  -5   6   2   -0.10    0.20
  -5   6   2   -0.70    0.40
   4  -6  -2   -0.60    0.30
   4  -6  -2   -0.80    0.90
   4  -6  -2   -0.40    0.30
   4  -6  -2    1.00    0.60
  -4   6   2   -0.50    0.70
  -4   6   2   -2.00    2.00
  -4   6   2    0.00    0.40
  -4   6   2    0.00    0.40
  -4   6   2   -0.40    0.30
   3  -6  -2   12.10    0.90
   3  -6  -2   13.10    1.10
   3  -6  -2   15.00    1.60
   3  -6  -2   11.70    1.00
  -3   6   2   12.30    1.10
  -3   6   2   12.10    0.80
  -3   6   2   12.10    1.40
  -3   6   2   13.10    1.00
  -3   6   2   12.50    1.10
   2  -6  -2   27.60    1.70
   2  -6  -2   21.20    3.60
   2  -6  -2   25.70    1.30
   2  -6  -2   27.00    2.40
   2  -6  -2   24.70    1.20
  -2   6   2   25.40    1.30
  -2   6   2   26.10    1.60
  -2   6   2   25.00    2.70
  -2   6   2   24.50    1.30
  -2   6   2   25.80    1.50
  -2   6   2   23.30    1.10
  -2   6   2   24.60    1.40
   1  -6  -2   32.40    1.40
   1  -6  -2   36.00    2.80
   1  -6  -2   30.10    1.60
   1  -6  -2   31.50    2.10
   1  -6  -2   29.00    1.30
  -1   6   2   30.80    2.60
  -1   6   2   30.10    1.40
  -1   6   2   28.90    1.40
  -1   6   2   29.40    1.20
  -1   6   2   29.30    1.50
   0  -6  -2   -0.40    0.30
   0  -6  -2   -0.40    1.00
   0  -6  -2    0.40    0.60
   0   6   2    0.50    0.30
   0   6   2    0.20    0.80
   0   6   2   -0.20    0.30
   0   6   2    0.30    0.30
  -1  -6  -2  146.79    6.00
  -1  -6  -2  151.48    4.90
  -1  -6  -2  145.39    5.10
  -1  -6  -2  143.89    5.30
  -1  -6  -2  144.79    4.50
   1   6   2  143.39    4.90
   1   6   2  147.79    5.80
  -2  -6  -2    0.00    0.50
  -2  -6  -2   -0.30    0.70
  -2  -6  -2    0.50    0.60
  -2  -6  -2   -0.30    0.70
  -2  -6  -2    0.30    0.30
   2   6   2    0.60    0.80
   2   6   2    0.40    0.50
   2   6   2    0.00    0.30
   2   6   2    0.60    0.30
   2   6   2    0.60    0.30
   2   6   2   -0.20    0.30
  -3  -6  -2  126.39    4.70
  -3  -6  -2  124.79    3.80
  -3  -6  -2  147.29    5.80
  -3  -6  -2  119.29    4.50
   3   6   2  118.79    4.20
   3   6   2  125.09    4.20
   3   6   2  120.09    4.20
   3   6   2  125.99    4.40
   3   6   2  127.19    4.90
   3   6   2  128.79    4.70
   3   6   2  113.79    4.10
  -4  -6  -2  138.99    5.20
  -4  -6  -2  142.99    4.30
  -4  -6  -2  138.29    5.20
   4   6   2  145.19    4.60
   4   6   2  135.39    4.70
   4   6   2  135.49    4.60
   4   6   2  137.69    4.60
   4   6   2  132.19    4.50
   4   6   2  138.59    5.10
  -5  -6  -2  246.28    7.50
  -5  -6  -2  242.18    8.60
  -5  -6  -2  243.58    8.50
  -5  -6  -2  239.48    8.00
  -5  -6  -2  246.28    7.50
   5   6   2  237.98    7.70
   5   6   2  234.18    7.60
   5   6   2  242.98    8.40
   5   6   2  234.08    7.30
   5   6   2  252.67    7.70
   5   6   2  248.88    7.70
   5   6   2  249.28    7.70
   5   6   2  246.68    7.80
  -6  -6  -2  162.88    6.80
  -6  -6  -2  190.18    7.60
  -6  -6  -2  169.98    5.40
  -6  -6  -2  177.98    5.60
   6   6   2  169.58    6.40
   6   6   2  169.18    5.30
   6   6   2  167.18    6.00
  -7  -6  -2    8.90    1.90
  -7  -6  -2   10.40    0.90
  -7  -6  -2   11.00    1.20
  -7  -6  -2   11.50    0.90
  -7  -6  -2   11.30    1.00
   7   6   2   12.40    1.10
   7   6   2    7.90    1.40
   7   6   2   12.00    1.00
   7   6   2   11.50    0.70
   7   6   2   10.90    0.90
   7   6   2   12.50    1.00
   7   6   2   10.10    0.90
  -8  -6  -2    1.00    0.50
  -8  -6  -2    0.30    0.40
  -8  -6  -2    0.50    0.30
  -8  -6  -2    0.80    0.60
   8   6   2    0.30    1.70
   8   6   2    1.00    0.40
   8   6   2    1.00    0.30
   8   6   2    1.20    0.50
   8   6   2    1.00    0.40
   8   6   2    0.70    0.30
   8   6   2    1.60    0.40
  -9  -6  -2    0.20    0.40
  -9  -6  -2    0.30    0.30
  -9  -6  -2   -0.20    0.70
   9   6   2    0.20    0.30
   9   6   2    0.40    0.40
   9   6   2    0.00    0.30
   9   6   2    0.00    0.30
   9   6   2   -0.10    0.20
 -10  -6  -2    4.00    0.70
 -10  -6  -2    5.10    0.60
 -10  -6  -2    5.80    1.10
 -10  -6  -2    5.50    0.60
  10   6   2    5.40    0.70
  10   6   2    4.70    0.40
  10   6   2    4.60    0.70
  10   6   2    5.60    0.80
   5  -7  -2    1.20    0.30
   5  -7  -2    1.80    0.40
  -5   7   2    0.60    0.30
  -5   7   2    0.90    0.40
   4  -7  -2    5.50    0.80
   4  -7  -2    7.00    0.70
   4  -7  -2    7.90    0.70
  -4   7   2    6.20    0.50
  -4   7   2    7.50    0.90
  -4   7   2    7.10    0.80
  -4   7   2    5.20    0.60
   3  -7  -2    0.20    0.30
   3  -7  -2    0.30    0.40
   3  -7  -2   -0.30    0.50
  -3   7   2    0.00    0.20
  -3   7   2    0.00    0.40
  -3   7   2    0.30    0.40
  -3   7   2    0.10    0.40
  -3   7   2    1.50    2.30
   2  -7  -2    1.00    0.50
   2  -7  -2    0.50    0.40
   2  -7  -2    0.40    0.40
   2  -7  -2    2.30    2.20
  -2   7   2    1.30    3.00
  -2   7   2    1.00    0.30
  -2   7   2    0.90    0.50
  -2   7   2    0.80    0.40
  -2   7   2    0.90    0.60
  -2   7   2    1.00    0.40
   1  -7  -2    3.30    1.50
   1  -7  -2    2.00    0.40
   1  -7  -2    2.50    0.50
  -1   7   2    1.50    1.50
  -1   7   2    2.40    0.50
  -1   7   2    2.80    0.60
  -1   7   2    2.10    0.40
  -1   7   2    1.40    0.60
  -1   7   2    2.40    0.30
   0  -7  -2    9.30    1.90
   0  -7  -2    5.50    0.70
   0  -7  -2    8.70    1.70
   0  -7  -2    5.60    0.60
   0   7   2    4.80    0.50
   0   7   2    5.00    1.40
   0   7   2    6.20    0.80
   0   7   2    6.20    0.80
   0   7   2    4.50    0.70
   0   7   2    7.30    0.70
  -1  -7  -2   73.39    3.30
  -1  -7  -2   76.19    2.80
  -1  -7  -2   71.99    3.80
   1   7   2   79.69    4.10
   1   7   2   73.79    2.90
   1   7   2   73.19    2.90
   1   7   2   72.09    2.60
  -2  -7  -2  218.08    7.40
  -2  -7  -2  207.68    7.10
  -2  -7  -2  216.38    7.70
  -2  -7  -2  212.58    6.60
  -2  -7  -2  214.18    7.20
   2   7   2  214.98    6.90
   2   7   2  206.28    6.70
   2   7   2  212.58    6.80
   2   7   2  219.08    8.10
   2   7   2  215.98    7.00
   2   7   2  213.88    6.80
   2   7   2  218.38    7.00
  -3  -7  -2   54.29    3.10
  -3  -7  -2   50.29    2.80
   3   7   2   56.99    2.60
   3   7   2   53.89    2.10
   3   7   2   54.89    2.30
   3   7   2   51.99    2.10
   3   7   2   55.39    2.20
   3   7   2   53.29    3.10
   3   7   2   54.49    2.20
   3   7   2   55.39    2.30
  -4  -7  -2    4.30    1.20
  -4  -7  -2    4.40    1.50
  -4  -7  -2    4.60    0.60
  -4  -7  -2    5.10    1.70
   4   7   2    5.80    0.80
   4   7   2    4.60    0.70
   4   7   2    4.60    0.70
   4   7   2    4.90    0.60
   4   7   2    5.40    0.70
   4   7   2    3.70    0.90
   4   7   2    4.00    0.80
   4   7   2    5.20    1.50
  -5  -7  -2   86.89    4.50
  -5  -7  -2   89.69    3.00
  -5  -7  -2   78.99    5.10
  -5  -7  -2   90.89    3.00
   5   7   2   80.19    3.60
   5   7   2   86.79    3.20
   5   7   2   93.59    3.50
   5   7   2   94.19    3.30
   5   7   2   92.69    3.20
   5   7   2   92.19    4.00
   5   7   2   89.99    3.10
  -6  -7  -2    0.10    0.30
  -6  -7  -2   -0.20    0.30
  -6  -7  -2   -1.00    1.40
   6   7   2    0.10    0.40
   6   7   2    0.20    0.90
   6   7   2    0.10    0.40
   6   7   2    0.60    0.50
   6   7   2    0.10    0.30
   6   7   2   -0.20    0.40
   6   7   2    0.10    0.30
  -7  -7  -2    4.00    0.50
  -7  -7  -2    4.30    0.60
  -7  -7  -2    2.90    2.00
  -7  -7  -2    5.40    0.90
  -7  -7  -2    4.20    0.70
   7   7   2    2.80    1.80
   7   7   2    4.20    0.70
   7   7   2    6.10    0.80
   7   7   2    3.90    0.60
   7   7   2    3.40    0.60
   7   7   2    3.90    0.60
   7   7   2    3.90    0.50
   7   7   2    5.00    0.70
  -8  -7  -2   -0.10    0.30
  -8  -7  -2    0.00    0.40
  -8  -7  -2    0.00    0.40
  -8  -7  -2   -0.50    0.60
   8   7   2   -0.60    0.40
   8   7   2   -0.40    0.30
   8   7   2   -0.20    0.30
   8   7   2   -0.40    0.30
   8   7   2    0.00    0.40
   8   7   2   -0.90    1.80
  -9  -7  -2    0.10    0.40
  -9  -7  -2   -0.30    0.30
  -9  -7  -2   -0.40    0.80
   9   7   2    0.40    0.40
   9   7   2    0.50    0.30
   9   7   2    0.10    0.30
   9   7   2   -0.20    0.30
   9   7   2    0.10    0.30
 -10  -7  -2    6.90    0.90
 -10  -7  -2    7.30    0.60
 -10  -7  -2    7.00    0.70
  10   7   2    7.20    0.80
  10   7   2    5.30    0.50
  10   7   2    7.60    0.70
  10   7   2    6.60    0.70
  10   7   2    5.80    0.70
   4  -8  -2   11.70    0.90
   4  -8  -2    7.20    1.20
   4  -8  -2    7.20    1.40
   4  -8  -2   11.10    0.70
  -4   8   2   10.20    0.70
  -4   8   2   11.20    0.80
   3  -8  -2    0.80    0.40
   3  -8  -2    0.60    0.50
   3  -8  -2    0.90    0.40
  -3   8   2    0.30    0.40
  -3   8   2    0.30    0.40
  -3   8   2    0.70    0.30
  -3   8   2    0.40    0.40
   2  -8  -2    0.40    0.40
   2  -8  -2    0.00    0.40
   2  -8  -2    0.20    0.30
  -2   8   2    0.40    0.40
  -2   8   2    0.50    0.40
  -2   8   2    0.50    0.40
  -2   8   2   -0.30    0.30
  -2   8   2   -1.50    2.70
   1  -8  -2   11.70    0.90
   1  -8  -2   14.00    1.00
   1  -8  -2   12.80    1.00
  -1   8   2    9.70    2.20
  -1   8   2   11.50    1.40
  -1   8   2   11.80    1.20
   0  -8  -2  131.89    4.30
   0  -8  -2  135.29    4.50
   0  -8  -2  127.39    6.00
   0   8   2  136.89    7.00
   0   8   2  134.79    4.60
   0   8   2  132.79    4.70
   0   8   2  132.19    4.50
   0   8   2  126.19    4.40
   0   8   2  131.39    4.60
  -1  -8  -2   89.29    4.50
  -1  -8  -2   91.69    3.20
  -1  -8  -2   91.09    3.60
   1   8   2   85.89    3.20
   1   8   2   89.59    3.50
   1   8   2   91.59    3.40
   1   8   2   93.99    3.40
   1   8   2   93.99    3.30
   1   8   2   89.49    5.10
  -2  -8  -2   62.79    2.30
  -2  -8  -2   61.99    3.60
  -2  -8  -2   64.69    2.30
   2   8   2   63.29    2.40
   2   8   2   59.89    2.30
   2   8   2   60.29    4.10
   2   8   2   63.89    2.50
   2   8   2   61.99    2.50
   2   8   2   63.99    2.60
   2   8   2   61.49    2.60
  -3  -8  -2    4.60    0.90
  -3  -8  -2    4.90    1.50
  -3  -8  -2    4.20    0.50
   3   8   2    4.00    0.60
   3   8   2    4.30    0.60
   3   8   2    5.00    0.80
   3   8   2    4.70    0.70
   3   8   2    4.70    0.60
   3   8   2    6.60    2.00
  -4  -8  -2    0.60    0.40
  -4  -8  -2   -0.10    1.80
  -4  -8  -2   -1.00    1.50
   4   8   2    0.90    0.50
   4   8   2   -0.20    0.30
   4   8   2    1.00    0.40
   4   8   2    0.30    0.40
   4   8   2    0.90    0.50
   4   8   2    0.40    0.40
  -5  -8  -2    4.50    0.70
  -5  -8  -2    4.90    2.10
  -5  -8  -2    4.40    0.60
   5   8   2    4.00    0.70
   5   8   2    2.80    0.50
   5   8   2    4.00    0.60
   5   8   2    3.10    0.50
   5   8   2    3.50    0.60
   5   8   2    2.90    0.50
  -6  -8  -2   25.10    3.20
  -6  -8  -2   26.30    1.20
  -6  -8  -2   25.00    1.30
   6   8   2   25.10    1.40
   6   8   2   26.10    1.40
   6   8   2   23.80    1.30
   6   8   2   27.80    1.70
   6   8   2   26.40    1.40
   6   8   2   26.30    1.40
  -7  -8  -2    9.90    1.30
  -7  -8  -2    9.80    0.80
  -7  -8  -2   11.10    0.90
   7   8   2    7.50    1.00
   7   8   2   12.10    1.00
   7   8   2   10.80    0.90
   7   8   2    9.70    1.00
   7   8   2   10.10    1.00
   7   8   2   11.20    1.20
  -8  -8  -2    0.80    0.30
  -8  -8  -2   -0.10    0.70
  -8  -8  -2    0.10    0.40
   8   8   2    0.70    0.50
   8   8   2    0.40    0.40
   8   8   2    0.50    0.40
   8   8   2    0.70    0.40
   8   8   2    0.10    0.40
   8   8   2    1.00    0.40
  -9  -8  -2    7.90    0.80
  -9  -8  -2    5.40    0.60
  -9  -8  -2    4.30    0.60
  -9  -8  -2    5.00    0.90
   9   8   2    7.30    0.90
   9   8   2    4.80    0.60
   9   8   2    6.20    0.80
   9   8   2    6.00    0.70
   9   8   2    4.50    0.70
 -10  -8  -2    1.50    0.30
  10   8   2    0.80    0.20
  10   8   2    1.40    0.30
  10   8   2    1.40    0.40
  10   8   2    1.00    0.40
   2  -9  -2    1.00    0.30
   2  -9  -2    0.30    0.40
   2  -9  -2    1.40    0.80
   2  -9  -2    0.70    0.50
  -2   9   2    1.30    0.30
  -2   9   2    0.60    0.30
  -2   9   2    0.40    0.40
   1  -9  -2   31.10    1.40
  -1   9   2   33.40    1.60
  -1   9   2   29.50    1.50
  -1   9   2   29.20    1.40
  -1   9   2   32.60    1.50
  -1   9   2   31.00    1.50
   0   9   2   31.10    1.60
   0   9   2   30.70    1.60
   0   9   2   27.20    6.30
   0   9   2   28.20    1.40
   0   9   2   29.30    1.50
   0   9   2   31.60    1.50
  -1  -9  -2    7.20    0.80
   1   9   2    8.40    0.90
   1   9   2    8.20    1.00
   1   9   2    4.90    3.00
   1   9   2    8.10    0.90
   1   9   2    8.00    0.90
   1   9   2    7.90    0.80
  -2  -9  -2   -0.10    0.40
  -2  -9  -2    1.10    0.90
  -2  -9  -2    0.50    0.40
   2   9   2   -0.50    0.70
   2   9   2   -0.20    0.40
   2   9   2    1.00    3.20
   2   9   2    0.00    0.30
   2   9   2    0.10    0.50
  -3  -9  -2    1.00    0.50
  -3  -9  -2    1.20    1.10
   3   9   2    0.30    0.40
   3   9   2    1.00    0.50
   3   9   2    0.70    0.40
   3   9   2    0.30    0.40
   3   9   2    1.00    0.50
  -4  -9  -2   -0.20    0.40
  -4  -9  -2    0.00    0.50
   4   9   2   -0.50    0.50
   4   9   2   -0.40    0.30
   4   9   2    0.30    0.40
   4   9   2   -0.10    0.30
   4   9   2    0.00    0.40
   4   9   2    0.90    0.40
  -5  -9  -2    0.70    0.50
  -5  -9  -2    1.60    0.50
   5   9   2    1.00    0.50
   5   9   2    1.10    0.40
   5   9   2    1.30    0.50
   5   9   2    1.10    0.50
  -6  -9  -2    0.00    0.40
  -6  -9  -2    0.60    0.40
   6   9   2    0.00    0.30
   6   9   2    0.10    0.40
   6   9   2    0.30    0.40
   6   9   2    0.20    0.40
   6   9   2    0.10    0.40
   6   9   2   -0.30    0.40
  -7  -9  -2   20.40    1.10
  -7  -9  -2   20.50    1.20
  -7  -9  -2   19.00    1.70
   7   9   2   23.20    1.30
   7   9   2   21.20    1.20
   7   9   2   19.80    1.20
   7   9   2   22.30    1.40
   7   9   2   21.10    1.30
  -8  -9  -2    0.20    0.90
  -8  -9  -2    0.20    0.30
  -8  -9  -2   -0.30    0.40
   8   9   2    0.30    0.30
   8   9   2    0.10    0.30
   8   9   2   -0.10    0.30
   8   9   2    0.40    0.30
   8   9   2   -0.30    0.30
  -9  -9  -2    3.40    0.70
  -9  -9  -2    4.00    0.60
   9   9   2    3.40    0.40
   9   9   2    3.20    0.50
   9   9   2    2.70    0.40
   9   9   2    4.20    0.60
   1 -10  -2   -0.20    0.30
  -1  10   2    0.10    0.30
  -1  10   2    0.20    0.20
  -1  10   2   -0.20    0.30
   0 -10  -2   15.80    1.10
   0 -10  -2   15.60    1.70
   0 -10  -2   15.10    0.90
   0  10   2   13.70    0.90
   0  10   2   15.80    0.90
   0  10   2   13.70    1.40
   0  10   2   16.80    1.10
  -1 -10  -2   44.90    2.00
  -1 -10  -2   46.00    1.80
  -1 -10  -2   50.39    2.60
   1  10   2   49.30    2.10
   1  10   2   47.00    1.90
   1  10   2   49.90    2.50
   1  10   2   49.00    2.00
  -2 -10  -2   34.90    2.60
   2  10   2   33.90    1.70
   2  10   2   34.60    1.70
   2  10   2   35.90    1.60
   2  10   2   34.70    1.60
  -3 -10  -2   60.09    2.50
  -3 -10  -2   59.89    2.20
   3  10   2   56.59    2.20
   3  10   2   61.39    2.50
   3  10   2   61.19    2.60
   3  10   2   60.39    2.30
   3  10   2   63.29    2.40
  -4 -10  -2   34.90    1.50
  -4 -10  -2   31.40    1.80
   4  10   2   32.80    1.50
   4  10   2   31.50    1.50
   4  10   2   32.40    1.80
   4  10   2   34.50    1.60
   4  10   2   35.10    1.70
  -5 -10  -2    2.10    0.50
  -5 -10  -2    2.90    0.90
   5  10   2    3.10    0.60
   5  10   2    2.10    0.50
   5  10   2    2.40    0.40
   5  10   2    3.00    0.50
   5  10   2    2.40    0.60
  -6 -10  -2    0.10    0.40
  -6 -10  -2   -0.10    0.50
   6  10   2    0.40    0.40
   6  10   2    0.00    0.30
   6  10   2   -0.40    0.40
   6  10   2   -0.60    0.40
   6  10   2    0.60    0.40
   6  10   2    0.10    0.40
  -7 -10  -2    2.20    0.60
  -7 -10  -2    0.60    1.00
   7  10   2    3.00    0.50
   7  10   2    2.00    0.40
   7  10   2    1.90    0.40
   7  10   2    1.70    0.40
   7  10   2    2.80    0.50
  -8 -10  -2   13.40    0.80
   8  10   2   13.80    0.90
   8  10   2   13.90    0.80
   8  10   2   14.30    0.80
   8  10   2   16.40    1.00
   8  10   2   14.70    0.80
  -2 -11  -2    9.50    1.00
   2  11   2   11.90    0.90
   2  11   2   12.00    0.80
   2  11   2   12.40    0.80
   2  11   2   11.80    0.80
  -3 -11  -2   14.60    1.00
   3  11   2   17.60    1.00
   3  11   2   17.30    1.00
   3  11   2   18.50    1.00
   3  11   2   16.90    1.10
  -4 -11  -2    2.50    0.60
   4  11   2    2.40    0.40
   4  11   2    2.70    0.50
   4  11   2    2.70    0.40
   4  11   2    2.80    0.40
   4  11   2    2.30    0.40
   5  11   2    1.00    0.30
   5  11   2    1.10    0.40
   5  11   2    1.00    0.20
   5  11   2    1.10    0.40
   5  11   2    1.10    0.40
  -6 -11  -2    5.00    0.80
   6  11   2    7.10    0.60
   6  11   2    7.90    0.70
   6  11   2    8.10    0.80
   6  11   2    7.40    0.80
   6  11   2    8.10    0.70
   6   9  -3    0.50    0.30
   6   9  -3    0.40    0.30
   6   9  -3   -0.10    0.20
  -6  -9   3    0.00    0.30
  -6  -9   3    0.20    0.60
   5   9  -3   -0.20    0.30
   5   9  -3    0.00    0.40
   5   9  -3    0.50    0.30
  -5  -9   3   -0.30    0.50
  -5  -9   3   -0.20    0.30
   4   9  -3    0.40    0.30
   4   9  -3    0.90    0.30
   4   9  -3   -0.20    0.40
   4   9  -3    0.50    0.30
   4   9  -3    0.50    0.30
  -4  -9   3    0.50    0.50
  -4  -9   3    0.90    0.30
   3   9  -3    0.60    0.30
   3   9  -3    0.40    0.30
   3   9  -3    0.40    0.30
   3   9  -3    0.90    0.50
   3   9  -3    0.60    0.30
  -3  -9   3    0.90    0.60
  -3  -9   3    0.60    0.30
  -3  -9   3    0.20    0.50
   2   9  -3    1.00    0.30
   2   9  -3    0.40    0.40
   2   9  -3    0.60    0.30
  -2  -9   3    1.20    0.40
  -2  -9   3    0.90    0.30
  -2  -9   3    1.20    0.50
   1   9  -3    2.80    0.50
   1   9  -3    3.50    0.50
   1   9  -3    4.80    0.60
  -1  -9   3    3.90    0.50
  -1  -9   3    3.70    0.50
  -1  -9   3    3.60    0.70
   8   8  -3   -0.20    0.40
   8   8  -3    0.20    0.20
  -8  -8   3    0.00    0.30
  -8  -8   3   -0.30    0.30
   7   8  -3    0.90    0.40
   7   8  -3    1.10    0.40
   7   8  -3    0.80    0.30
   7   8  -3    1.20    0.40
   7   8  -3    1.30    0.40
  -7  -8   3    0.50    0.80
  -7  -8   3    1.40    0.60
  -7  -8   3    1.30    0.40
  -7  -8   3    0.70    0.30
   6   8  -3    3.90    0.50
   6   8  -3    4.90    0.70
   6   8  -3    4.80    0.60
   6   8  -3    5.30    0.70
   6   8  -3    5.60    0.70
  -6  -8   3    5.10    0.70
  -6  -8   3    5.10    0.70
   5   8  -3    1.50    0.40
   5   8  -3    2.00    0.40
   5   8  -3    1.70    0.40
   5   8  -3    2.00    0.50
   5   8  -3    2.00    0.30
   5   8  -3    2.50    0.50
  -5  -8   3    1.90    0.60
  -5  -8   3    2.10    0.40
   4   8  -3    6.50    0.90
   4   8  -3    6.90    0.80
   4   8  -3    6.20    0.50
   4   8  -3    7.50    0.80
   4   8  -3    8.60    0.80
   4   8  -3    7.00    0.80
  -4  -8   3    7.80    0.80
  -4  -8   3    6.40    0.80
  -4  -8   3    9.10    1.50
   3   8  -3    1.20    0.40
   3   8  -3    1.00    0.30
   3   8  -3    1.20    0.50
   3   8  -3    1.30    0.40
   3   8  -3    1.30    0.40
  -3  -8   3    1.40    0.60
  -3  -8   3    2.30    0.50
  -3  -8   3    2.00    0.90
  -3  -8   3    1.50    0.50
   2   8  -3   39.20    1.70
   2   8  -3   40.30    1.80
   2   8  -3   43.40    1.80
   2   8  -3   41.40    1.70
   2   8  -3   40.90    2.00
   2   8  -3   40.30    1.50
  -2  -8   3   39.10    2.30
  -2  -8   3   49.50    2.30
  -2  -8   3   40.70    1.80
  -2  -8   3   40.90    1.90
   1   8  -3   22.20    1.50
   1   8  -3   21.70    1.00
   1   8  -3   23.90    1.50
   1   8  -3   23.80    1.20
   1   8  -3   22.60    1.20
  -1  -8   3   23.20    1.30
  -1  -8   3   24.30    1.20
  -1  -8   3   22.00    1.40
  -1  -8   3   23.30    1.70
   0   8  -3    0.10    0.30
   0   8  -3    0.20    0.20
   0   8  -3    0.00    0.50
   0   8  -3   -0.40    0.40
   0   8  -3    0.20    0.60
   0  -8   3    0.30    0.40
   0  -8   3    0.50    0.70
   0  -8   3    0.20    0.30
   0  -8   3    0.20    0.50
  -1   8  -3    1.10    0.30
  -1   8  -3    0.80    0.30
  -1   8  -3    0.40    0.20
  -1   8  -3    0.60    0.40
   1  -8   3    0.90    0.70
   1  -8   3    0.70    0.60
   1  -8   3    1.10    0.40
   1  -8   3    0.20    0.30
  -9  -7   3    0.50    0.30
   8   7  -3    0.20    0.30
   8   7  -3   -0.20    0.20
   8   7  -3   -0.20    0.30
   8   7  -3    0.30    0.30
  -8  -7   3   -0.60    0.60
  -8  -7   3    0.00    0.30
  -8  -7   3   -0.10    0.50
  -8  -7   3   -0.10    0.30
   7   7  -3    0.00    0.40
   7   7  -3   -0.30    0.30
   7   7  -3   -0.20    0.30
  -7  -7   3    0.20    0.70
  -7  -7   3    0.10    0.30
  -7  -7   3    0.60    0.50
   6   7  -3   16.80    1.00
   6   7  -3   18.40    1.00
   6   7  -3   18.20    1.20
   6   7  -3   18.20    1.20
   6   7  -3   17.70    1.30
  -6  -7   3   19.10    1.10
  -6  -7   3   16.90    1.20
   5   7  -3   39.40    1.80
   5   7  -3   43.50    2.00
   5   7  -3   42.60    1.90
   5   7  -3   41.30    1.80
   5   7  -3   40.80    1.70
  -5  -7   3   42.40    1.80
  -5  -7   3   41.30    2.00
   4   7  -3   -0.10    0.30
   4   7  -3    0.60    0.40
   4   7  -3    1.00    0.50
   4   7  -3   -0.20    0.40
   4   7  -3    0.40    0.40
  -4  -7   3    0.00    0.90
  -4  -7   3    0.80    0.40
  -4  -7   3   -0.60    0.50
  -4  -7   3    0.20    0.50
   3   7  -3   29.00    1.30
   3   7  -3   31.60    1.50
   3   7  -3   30.30    1.50
   3   7  -3   28.50    1.50
   3   7  -3   31.20    1.80
  -3  -7   3   30.10    1.40
  -3  -7   3   30.70    1.60
   2   7  -3   15.50    1.10
   2   7  -3   15.90    0.90
   2   7  -3   13.90    1.10
   2   7  -3   14.10    1.20
   2   7  -3   14.30    1.10
  -2  -7   3   14.70    1.10
  -2  -7   3   13.70    1.50
  -2  -7   3   19.10    2.30
  -2  -7   3   14.70    1.00
   1   7  -3    0.30    0.60
   1   7  -3    0.80    0.50
  -1  -7   3    0.40    0.60
  -1  -7   3    0.30    0.40
  -1  -7   3    0.40    0.30
  -1  -7   3    0.70    0.50
   0   7  -3    3.70    0.60
   0   7  -3    4.00    0.60
   0   7  -3    4.20    0.60
   0   7  -3    5.10    0.70
   0  -7   3    3.10    0.60
   0  -7   3    5.70    0.70
   0  -7   3    3.50    0.80
   0  -7   3    3.40    0.50
   0  -7   3    3.50    0.50
  -1   7  -3   -0.10    0.30
  -1   7  -3    0.40    0.40
  -1   7  -3    0.00    0.30
  -1   7  -3   -1.00    0.80
   1  -7   3    0.20    0.40
   1  -7   3    0.30    0.30
   1  -7   3    0.70    0.70
   1  -7   3    0.70    0.50
   1  -7   3   -0.20    0.50
  -2   7  -3    1.60    0.40
  -2   7  -3    1.80    0.30
  -2   7  -3    1.90    0.40
   2  -7   3    1.10    0.60
   2  -7   3    2.00    0.40
   2  -7   3    1.60    0.60
   2  -7   3    1.60    0.50
   2  -7   3    2.20    0.40
  -3   7  -3   -0.30    0.30
  -3   7  -3    0.00    0.20
   3  -7   3   -0.50    1.00
   3  -7   3    0.00    0.40
   3  -7   3   -0.10    0.20
   3  -7   3    0.10    0.40
   9   6  -3   -0.20    0.20
   9   6  -3   -0.50    0.30
  -9  -6   3    0.00    0.30
  -9  -6   3   -0.10    0.70
  -9  -6   3    0.40    0.80
  -9  -6   3    0.00    0.50
   8   6  -3    2.00    0.40
   8   6  -3    1.00    0.30
   8   6  -3    1.20    0.30
  -8  -6   3    0.90    0.70
  -8  -6   3    0.60    0.40
  -8  -6   3    0.90    0.30
  -8  -6   3    1.00    0.60
   7   6  -3    4.10    0.60
   7   6  -3    5.30    0.70
   7   6  -3    4.30    0.50
   7   6  -3    5.20    0.80
   7   6  -3    3.50    0.60
  -7  -6   3    5.80    0.80
  -7  -6   3    2.50    0.70
  -7  -6   3    3.90    0.70
   6   6  -3   46.30    2.20
   6   6  -3   48.70    2.10
   6   6  -3   47.80    1.90
   6   6  -3   47.30    1.90
  -6  -6   3   48.50    2.00
  -6  -6   3   48.30    2.30
   5   6  -3    0.40    0.40
   5   6  -3    1.00    0.40
   5   6  -3    0.30    0.30
   5   6  -3    1.00    0.40
   5   6  -3    0.90    0.50
  -5  -6   3    0.50    0.50
  -5  -6   3    0.50    0.40
  -5  -6   3   -0.70    0.90
  -5  -6   3   -0.50    1.00
  -5  -6   3    2.10    3.70
   4   6  -3   14.20    1.00
   4   6  -3   12.80    0.90
   4   6  -3   13.40    1.00
   4   6  -3   12.00    1.20
   4   6  -3   14.00    1.20
   4   6  -3   12.70    1.00
  -4  -6   3   13.80    1.00
  -4  -6   3   12.80    1.00
  -4  -6   3   12.00    1.10
  -4  -6   3   11.40    2.10
  -4  -6   3   13.00    1.40
   3   6  -3    0.90    0.40
   3   6  -3    1.70    0.60
   3   6  -3    0.90    0.50
   3   6  -3    1.40    0.40
   3   6  -3    0.90    0.40
   3   6  -3    1.10    0.40
  -3  -6   3    1.40    0.50
  -3  -6   3    1.30    0.40
  -3  -6   3    2.00    0.50
  -3  -6   3    3.50    1.60
  -3  -6   3    0.80    0.60
   2   6  -3    7.30    0.90
   2   6  -3    6.80    0.80
   2   6  -3    7.00    0.80
   2   6  -3    7.30    0.80
   2   6  -3    7.70    0.70
  -2  -6   3    8.10    0.90
  -2  -6   3    7.00    0.80
  -2  -6   3    7.20    0.70
  -2  -6   3    7.80    1.90
  -2  -6   3    7.30    1.50
  -2  -6   3    7.50    1.00
   1   6  -3   30.10    1.40
   1   6  -3   29.00    1.50
   1   6  -3   26.10    1.50
   1   6  -3   27.90    1.50
   1   6  -3   25.20    3.60
   1   6  -3   30.70    1.50
  -1  -6   3   31.20    3.60
  -1  -6   3   29.30    1.80
  -1  -6   3   30.40    1.50
  -1  -6   3   25.70    2.70
  -1  -6   3   32.80    1.90
  -1  -6   3   29.00    1.40
   0   6  -3  173.28    5.50
   0   6  -3  154.58    7.20
   0   6  -3  169.98    5.40
   0   6  -3  170.08    5.60
   0   6  -3  162.98    5.50
   0  -6   3  167.48    5.60
   0  -6   3  178.48    6.10
   0  -6   3  170.28    5.50
   0  -6   3  162.28    6.60
  -1   6  -3  212.58    6.90
  -1   6  -3  212.58    7.00
  -1   6  -3  224.68    9.70
  -1   6  -3  204.48    6.90
  -1   6  -3  214.48    6.90
   1  -6   3  237.68   10.10
   1  -6   3  210.68    6.90
   1  -6   3  222.58    7.30
   1  -6   3  227.48    7.70
  -2   6  -3    1.60    0.50
  -2   6  -3    1.70    0.40
  -2   6  -3    3.10    2.20
  -2   6  -3    2.10    0.40
   2  -6   3    1.20    0.40
   2  -6   3    2.10    0.60
   2  -6   3    1.40    0.60
  -3   6  -3   13.10    0.90
  -3   6  -3   11.60    1.00
   3  -6   3   11.30    1.20
   3  -6   3   11.90    0.80
   3  -6   3   10.60    1.30
  -4   6  -3    0.00    0.30
   4  -6   3   -0.20    0.30
   4  -6   3    0.00    0.40
   4  -6   3   -0.30    1.10
   4  -6   3    0.30    0.60
   4  -6   3    0.50    0.30
   9   5  -3    0.00    0.30
  -9  -5   3   -0.30    0.70
  -9  -5   3   -0.10    0.30
  -9  -5   3    0.00    0.80
  -9  -5   3   -0.20    0.30
   8   5  -3    0.20    0.30
   8   5  -3   -0.10    0.30
   8   5  -3   -0.20    0.30
  -8  -5   3    1.80    0.70
  -8  -5   3    0.10    0.30
  -8  -5   3   -0.60    0.50
  -8  -5   3    0.00    0.30
   7   5  -3   10.30    0.90
   7   5  -3    9.80    1.00
   7   5  -3    7.60    0.90
  -7  -5   3    9.90    0.90
  -7  -5   3    7.40    1.00
  -7  -5   3    8.10    1.00
   6   5  -3  170.28    5.60
   6   5  -3  181.78    5.80
   6   5  -3  179.88    5.70
   6   5  -3  164.58    5.80
  -6  -5   3  176.98    5.90
  -6  -5   3  178.58    5.70
   5   5  -3  123.19    4.30
   5   5  -3  132.59    4.40
   5   5  -3  129.49    4.30
   5   5  -3  137.39    4.50
  -5  -5   3  118.99    4.20
  -5  -5   3  131.29    4.40
  -5  -5   3  119.69    4.50
  -5  -5   3  132.59    4.30
   4   5  -3    9.10    0.90
   4   5  -3    7.60    0.80
   4   5  -3    7.60    0.90
   4   5  -3    7.70    1.00
   4   5  -3    8.70    0.80
  -4  -5   3    8.90    0.70
  -4  -5   3    7.20    1.60
  -4  -5   3    5.70    1.70
  -4  -5   3    7.50    0.80
  -4  -5   3    8.60    0.90
   3   5  -3   59.49    2.20
   3   5  -3   56.79    2.20
   3   5  -3   61.89    2.40
   3   5  -3   57.09    2.30
   3   5  -3   60.59    2.30
  -3  -5   3   59.79    3.50
  -3  -5   3   60.59    2.30
  -3  -5   3   59.49    3.20
  -3  -5   3   60.59    2.30
  -3  -5   3   55.19    3.20
  -3  -5   3   65.19    3.50
  -3  -5   3   59.49    2.20
   2   5  -3   17.50    1.00
   2   5  -3   18.10    1.10
   2   5  -3   18.20    1.10
   2   5  -3   17.50    1.10
   2   5  -3   18.20    1.00
  -2  -5   3   18.30    1.00
  -2  -5   3   18.80    2.10
  -2  -5   3   19.20    1.10
  -2  -5   3   16.50    1.90
  -2  -5   3   22.60    2.10
  -2  -5   3   18.40    2.00
  -2  -5   3   19.00    1.10
   1   5  -3   74.99    2.80
   1   5  -3   78.09    2.80
   1   5  -3   72.99    3.70
   1   5  -3   70.79    2.70
   1   5  -3   77.49    2.70
   1   5  -3   78.09    2.70
  -1  -5   3   71.59    3.60
  -1  -5   3   72.19    3.80
  -1  -5   3   76.99    2.80
  -1  -5   3   74.29    3.70
  -1  -5   3   74.79    2.70
  -1  -5   3   76.19    3.40
  -1  -5   3   77.29    3.10
   0   5  -3  192.48    7.30
   0   5  -3  181.58    5.90
   0   5  -3  189.38    6.00
   0   5  -3  178.38    6.00
   0   5  -3  185.68    6.00
   0   5  -3  184.38    6.30
   0  -5   3  190.78    6.10
   0  -5   3  187.28    5.90
   0  -5   3  184.28    6.00
   0  -5   3  188.38    8.60
  -1   5  -3    1.50    0.60
  -1   5  -3    1.50    0.40
  -1   5  -3    1.50    0.60
  -1   5  -3    2.00    0.40
  -1   5  -3    3.40    1.40
   1  -5   3    1.00    1.20
   1  -5   3    2.10    0.50
   1  -5   3    1.50    0.40
   1  -5   3    1.70    0.50
   1  -5   3    2.50    0.80
  -2   5  -3    7.80    0.90
  -2   5  -3    8.10    1.10
  -2   5  -3    7.40    1.90
  -2   5  -3    5.60    0.80
   2  -5   3    8.60    0.80
   2  -5   3    7.00    1.80
   2  -5   3    7.90    1.00
   2  -5   3    9.00    1.30
   2  -5   3    8.50    0.90
  -3   5  -3   -1.00    1.70
  -3   5  -3   -0.30    0.30
   3  -5   3   -0.40    0.30
   3  -5   3   -0.10    0.30
   3  -5   3   -0.90    0.60
   3  -5   3   -0.20    0.50
  -4   5  -3   -1.80    2.40
  -4   5  -3    0.30    0.30
   4  -5   3    0.60    0.70
   4  -5   3   -0.20    0.60
   4  -5   3    0.20    0.30
  -5   5  -3    0.00    0.30
   5  -5   3    0.20    0.40
   5  -5   3    0.10    0.80
   5  -5   3   -0.40    0.20
  10   4  -3    2.60    0.40
  10   4  -3    3.50    0.50
 -10  -4   3    2.60    0.40
   9   4  -3    2.70    0.40
  -9  -4   3    2.50    0.80
  -9  -4   3    2.40    0.40
  -9  -4   3    1.90    0.90
  -9  -4   3    2.40    0.40
   8   4  -3    0.40    0.30
   8   4  -3    0.70    0.40
   8   4  -3    0.50    0.40
  -8  -4   3    1.00    0.40
  -8  -4   3    1.00    0.60
  -8  -4   3    0.00    0.70
  -8  -4   3    0.80    0.30
   7   4  -3   25.70    1.40
   7   4  -3   23.90    1.40
   7   4  -3   21.60    1.30
   7   4  -3   25.10    1.20
  -7  -4   3   21.50    3.00
  -7  -4   3   24.10    1.70
  -7  -4   3   24.00    1.30
  -7  -4   3   23.00    1.20
  -7  -4   3   24.50    1.40
   6   4  -3    6.80    0.80
   6   4  -3    4.00    0.50
   6   4  -3    5.80    0.80
   6   4  -3    5.70    0.80
  -6  -4   3    6.50    0.70
  -6  -4   3    6.90    1.60
  -6  -4   3    4.80    0.70
   5   4  -3  125.19    4.30
   5   4  -3  115.49    4.00
   5   4  -3  120.09    4.30
   5   4  -3  119.59    4.10
   5   4  -3  116.19    4.10
  -5  -4   3  128.79    5.40
  -5  -4   3  123.69    4.10
  -5  -4   3  126.39    4.30
  -5  -4   3  143.59    4.50
  -5  -4   3  122.99    4.40
   4   4  -3   48.40    2.40
   4   4  -3   42.20    1.80
   4   4  -3   45.00    1.80
   4   4  -3   49.90    2.00
   4   4  -3   46.50    1.80
   4   4  -3   45.40    1.90
  -4  -4   3   47.50    2.70
  -4  -4   3   43.30    2.60
  -4  -4   3   44.70    2.30
  -4  -4   3   45.20    2.00
  -4  -4   3   45.90    1.90
  -4  -4   3   45.40    1.80
   3   4  -3    2.80    0.50
   3   4  -3    2.30    0.40
   3   4  -3    2.60    0.40
  -3  -4   3    2.90    0.60
  -3  -4   3    3.00    0.50
  -3  -4   3    3.50    0.50
  -3  -4   3    2.00    0.50
  -3  -4   3    6.40    1.50
   2   4  -3  254.77    8.20
   2   4  -3  247.58    7.90
   2   4  -3  260.77    8.00
  -2  -4   3  252.07    8.60
  -2  -4   3  274.77    8.00
  -2  -4   3  258.67    8.00
  -2  -4   3  226.28    8.00
  -2  -4   3  261.27    8.20
  -2  -4   3  267.67    8.80
   1   4  -3  373.56   11.80
   1   4  -3  391.06   11.80
   1   4  -3  385.36   12.50
   1   4  -3  386.56   11.80
  -1  -4   3  399.06   12.10
  -1  -4   3  391.46   11.90
  -1  -4   3  387.96   12.50
  -1  -4   3  385.46   12.40
  -1  -4   3  397.56   12.30
   0   4  -3    2.20    0.90
   0   4  -3    2.00    0.60
   0   4  -3    1.80    0.40
   0   4  -3    1.50    0.30
   0  -4   3    1.80    0.70
   0  -4   3    2.00    0.40
   0  -4   3    2.80    0.60
   0  -4   3    1.60    0.30
   0  -4   3    1.70    1.00
   0  -4   3    2.90    0.90
   0  -4   3    2.00    0.40
  -1   4  -3  171.68    5.50
  -1   4  -3  176.28    5.60
  -1   4  -3  170.98    5.60
  -1   4  -3  172.18    5.50
   1  -4   3  176.98    5.50
   1  -4   3  177.98    6.20
   1  -4   3  166.88    6.40
   1  -4   3  177.88    5.60
  -2   4  -3   88.99    3.50
  -2   4  -3   85.79    2.90
  -2   4  -3   86.89    3.10
  -2   4  -3   89.39    4.50
  -2   4  -3   93.79    3.30
  -2   4  -3   87.39    3.10
   2  -4   3   88.79    3.50
   2  -4   3   88.29    3.10
   2  -4   3   84.59    5.70
   2  -4   3   88.69    3.20
  -3   4  -3   15.40    1.40
  -3   4  -3   13.80    1.00
  -3   4  -3   13.00    0.80
  -3   4  -3   12.00    2.20
   3  -4   3   12.70    0.90
   3  -4   3   14.70    1.40
   3  -4   3   16.10    2.00
   3  -4   3   14.90    1.10
   3  -4   3   12.00    1.50
  -4   4  -3    5.00    0.60
  -4   4  -3    5.60    1.90
  -4   4  -3    7.10    1.70
  -4   4  -3    5.60    0.80
   4  -4   3    4.70    1.00
   4  -4   3    4.40    0.60
   4  -4   3    6.20    1.00
   4  -4   3    5.10    0.70
   4  -4   3    7.60    2.30
  -5   4  -3    2.30    0.40
  -5   4  -3    2.00    0.70
  -5   4  -3    0.80    0.40
  -5   4  -3    1.80    2.40
   5  -4   3    2.80    0.60
   5  -4   3    1.60    0.80
   5  -4   3    1.00    0.90
   5  -4   3    2.00    0.40
  -6   4  -3   -0.20    0.20
   6  -4   3   -0.80    0.40
   6  -4   3   -0.40    0.60
   6  -4   3    0.40    0.30
  10   3  -3    0.30    0.30
  10   3  -3    0.10    0.20
 -10  -3   3    0.20    0.30
   9   3  -3    2.30    0.50
  -9  -3   3    2.10    0.60
  -9  -3   3    1.50    0.30
  -9  -3   3    1.80    0.50
  -9  -3   3    1.90    0.80
   8   3  -3   10.50    1.00
   8   3  -3    6.90    0.70
   8   3  -3    8.60    1.40
  -8  -3   3    7.60    1.00
  -8  -3   3    8.20    0.80
  -8  -3   3    7.40    0.80
  -8  -3   3    8.40    0.70
  -8  -3   3    7.10    0.80
   7   3  -3    0.00    0.30
   7   3  -3   -0.50    0.40
   7   3  -3   -0.10    0.90
   7   3  -3   -0.30    0.40
  -7  -3   3   -0.20    0.60
  -7  -3   3    0.10    0.30
  -7  -3   3   -0.30    0.50
  -7  -3   3    0.30    0.50
  -7  -3   3    0.10    0.30
  -7  -3   3   -0.30    2.00
   6   3  -3    8.50    0.80
   6   3  -3   10.70    0.90
   6   3  -3   10.20    1.30
   6   3  -3    8.90    0.90
  -6  -3   3    9.30    1.40
  -6  -3   3    7.70    1.10
  -6  -3   3    7.90    0.90
  -6  -3   3   10.10    2.80
  -6  -3   3    7.50    0.70
   5   3  -3  407.06   13.10
   5   3  -3  412.76   12.50
   5   3  -3  420.26   12.70
   5   3  -3  409.06   12.60
   5   3  -3  436.16   12.80
   5   3  -3  408.06   12.70
   5   3  -3  414.56   12.70
  -5  -3   3  395.76   13.50
  -5  -3   3  403.36   12.50
  -5  -3   3  422.16   13.60
  -5  -3   3  407.66   12.80
  -5  -3   3  428.06   12.60
   4   3  -3   49.30    1.90
   4   3  -3   48.80    1.90
   4   3  -3   49.90    2.40
   4   3  -3   48.10    2.00
   4   3  -3   47.60    1.90
  -4  -3   3   50.69    2.60
  -4  -3   3   48.30    1.90
  -4  -3   3   52.79    2.00
  -4  -3   3   50.19    2.10
  -4  -3   3   44.70    2.50
   3   3  -3   97.69    3.80
   3   3  -3   95.39    3.30
  -3  -3   3   97.09    3.20
  -3  -3   3   91.09    3.20
  -3  -3   3   99.99    3.90
  -3  -3   3   99.59    3.30
  -3  -3   3   93.59    3.40
   2   3  -3  245.98    7.50
   2   3  -3  244.18    8.00
   2   3  -3  241.88    7.60
  -2  -3   3  241.08    7.50
  -2  -3   3  240.08    7.50
  -2  -3   3  241.58    7.70
  -2  -3   3  232.28    7.40
  -2  -3   3  245.88    8.10
  -2  -3   3  248.98    8.00
   1   3  -3  130.39    4.20
  -1  -3   3  131.99    4.70
  -1  -3   3  132.59    4.70
  -1  -3   3  133.29    4.40
  -1  -3   3  130.19    4.80
   0   3  -3   64.19    2.20
   0   3  -3   63.39    2.20
   0  -3   3   64.59    2.60
   0  -3   3   65.29    2.70
   0  -3   3   63.59    2.70
   0  -3   3   64.19    2.80
   0  -3   3   63.59    2.30
   0  -3   3   62.79    2.50
   0  -3   3   62.49    2.20
  -1   3  -3   32.90    1.60
  -1   3  -3   34.10    1.60
  -1   3  -3   32.20    1.60
  -1   3  -3   33.00    1.40
   1  -3   3   33.50    1.40
   1  -3   3   33.30    1.30
   1  -3   3   34.90    1.90
   1  -3   3   35.10    1.70
   1  -3   3   32.80    1.50
   1  -3   3   34.60    1.80
  -2   3  -3    0.40    0.30
  -2   3  -3    0.50    0.40
  -2   3  -3   -0.20    0.30
  -2   3  -3    0.60    0.40
  -2   3  -3    0.90    0.80
   2  -3   3    0.80    0.60
   2  -3   3    1.20    0.50
   2  -3   3    0.60    0.40
   2  -3   3    0.70    0.90
   2  -3   3    1.80    0.30
  -3   3  -3   86.19    3.80
  -3   3  -3   88.99    3.10
  -3   3  -3   92.19    3.40
  -3   3  -3   88.99    3.00
  -3   3  -3   92.89    3.10
   3  -3   3   84.49    3.30
   3  -3   3   87.49    3.20
   3  -3   3   89.39    3.10
   3  -3   3   87.29    3.80
   3  -3   3   87.69    4.20
   3  -3   3   88.39    3.00
  -4   3  -3   64.29    2.50
  -4   3  -3   70.19    5.00
  -4   3  -3   64.29    2.30
  -4   3  -3   66.99    2.80
   4  -3   3   64.49    2.60
   4  -3   3   60.69    2.70
   4  -3   3   65.49    2.60
   4  -3   3   63.19    2.80
   4  -3   3   62.89    2.40
   4  -3   3   66.09    2.40
   4  -3   3   58.79    3.50
  -5   3  -3   19.70    1.00
  -5   3  -3   19.70    1.20
  -5   3  -3   20.00    2.20
  -5   3  -3   16.20    2.40
   5  -3   3   20.20    1.30
   5  -3   3   20.80    2.70
   5  -3   3   19.10    1.70
   5  -3   3   19.50    1.10
   5  -3   3   17.00    2.10
  -6   3  -3    0.90    0.50
  -6   3  -3    0.60    0.60
  -6   3  -3    0.70    0.30
   6  -3   3    1.50    0.80
   6  -3   3    0.90    0.90
   6  -3   3    0.90    0.30
   6  -3   3    1.00    0.60
   6  -3   3    0.20    0.40
  -7   3  -3   -0.10    0.30
  -7   3  -3   -0.40    0.70
   7  -3   3    0.40    0.40
   7  -3   3    0.10    0.40
  10   2  -3    1.40    0.30
 -10  -2   3    1.90    0.30
 -10  -2   3    2.30    0.50
   9   2  -3   18.00    1.90
   9   2  -3   15.10    0.90
   9   2  -3   17.80    1.10
  -9  -2   3   20.80    1.80
  -9  -2   3   19.20    1.30
  -9  -2   3   17.80    1.00
   8   2  -3    4.90    1.00
   8   2  -3    5.70    0.80
   8   2  -3    4.90    0.60
  -8  -2   3    4.90    0.70
  -8  -2   3    4.20    1.00
  -8  -2   3    5.40    0.70
  -8  -2   3    4.70    0.60
  -8  -2   3    4.50    0.90
   7   2  -3   25.50    1.80
   7   2  -3   25.00    1.20
  -7  -2   3   26.60    1.20
  -7  -2   3   24.40    1.50
  -7  -2   3   28.20    3.50
  -7  -2   3   26.20    1.70
  -7  -2   3   26.80    1.30
   6   2  -3   -0.80    1.50
   6   2  -3   -0.30    0.40
   6   2  -3    0.20    0.30
   6   2  -3    0.00    0.50
  -6  -2   3   -0.70    1.60
  -6  -2   3    0.20    0.50
  -6  -2   3   -0.70    0.40
  -6  -2   3   -0.20    0.30
  -6  -2   3    0.30    0.20
  -6  -2   3    1.40    1.10
  -6  -2   3    0.00    0.40
   5   2  -3  169.48    6.70
   5   2  -3  184.58    5.90
   5   2  -3  185.88    5.90
   5   2  -3  177.58    5.90
   5   2  -3  185.98    6.10
   5   2  -3  186.08    5.80
  -5  -2   3  186.78    6.70
  -5  -2   3  188.48    5.90
  -5  -2   3  182.58    6.60
  -5  -2   3  190.28    5.80
  -5  -2   3  184.98    6.10
  -5  -2   3  180.28    6.00
  -5  -2   3  182.18    5.80
   4   2  -3 1666.93   50.09
   4   2  -3 1672.63   49.70
  -4  -2   3 1684.13   49.60
  -4  -2   3 1674.63   49.99
  -4  -2   3 1663.63   50.19
  -4  -2   3 1721.83   50.39
  -4  -2   3 1678.63   49.70
   3   2  -3 2300.97   66.69
   3   2  -3 2195.88   66.59
   3   2  -3 2351.46   67.09
  -3  -2   3 2234.08   67.09
  -3  -2   3 2203.68   66.59
  -3  -2   3 2266.37   67.19
  -3  -2   3 2282.57   66.59
   2   2  -3   36.10    1.70
  -2  -2   3   37.50    1.70
  -2  -2   3   36.80    1.50
  -2  -2   3   33.20    1.50
  -2  -2   3   35.20    1.80
   1   2  -3   72.39    2.80
   1   2  -3   71.89    2.40
  -1  -2   3   72.29    2.80
  -1  -2   3   70.09    2.70
  -1  -2   3   68.49    2.50
  -1  -2   3   71.29    2.70
   0   2  -3   38.50    1.50
   0  -2   3   39.50    1.80
   0  -2   3   37.40    1.60
   0  -2   3   37.30    1.80
   0  -2   3   37.20    1.70
  -1   2  -3  877.91   25.80
  -1   2  -3  862.41   25.80
   1  -2   3  853.41   25.80
   1  -2   3  856.91   26.10
   1  -2   3  884.41   25.80
   1  -2   3  817.32   25.60
   1  -2   3  873.11   25.70
   1  -2   3  864.61   25.90
  -2   2  -3   60.79    2.20
  -2   2  -3   60.19    2.10
  -2   2  -3   63.09    2.50
  -2   2  -3   61.69    2.40
   2  -2   3   62.29    2.10
   2  -2   3   60.89    2.50
   2  -2   3   58.19    2.60
   2  -2   3   61.09    2.40
  -3   2  -3   10.90    1.30
  -3   2  -3    8.60    0.60
  -3   2  -3   12.20    1.00
  -3   2  -3    8.50    1.00
   3  -2   3   11.70    1.20
   3  -2   3   12.10    1.00
   3  -2   3   10.40    1.40
  -4   2  -3   16.50    0.90
  -4   2  -3   18.00    1.20
  -4   2  -3   16.40    0.90
  -4   2  -3   17.60    1.10
  -4   2  -3   15.60    1.10
  -4   2  -3   18.20    2.00
   4  -2   3   17.50    1.60
   4  -2   3   16.70    1.10
   4  -2   3   17.30    0.90
   4  -2   3   16.40    1.80
   4  -2   3   17.40    1.00
   4  -2   3   16.20    2.00
  -5   2  -3   -0.10    0.30
  -5   2  -3   -0.10    0.50
  -5   2  -3    0.10    0.30
  -5   2  -3    0.60    1.70
   5  -2   3   -1.40    0.60
   5  -2   3   -0.20    0.30
   5  -2   3   -0.50    1.40
   5  -2   3   -0.40    0.30
   5  -2   3    0.60    1.20
   5  -2   3   -0.20    0.60
   5  -2   3   -0.20    0.40
  -6   2  -3   11.30    0.80
  -6   2  -3   12.10    1.00
  -6   2  -3   14.30    2.50
  -6   2  -3   10.80    1.30
   6  -2   3   12.80    1.40
   6  -2   3   11.50    0.90
   6  -2   3    9.60    1.30
   6  -2   3   12.10    1.20
  -7   2  -3    2.90    0.40
  -7   2  -3    4.10    0.90
  -7   2  -3    3.30    0.50
   7  -2   3    3.10    0.90
   7  -2   3    2.50    0.50
   7  -2   3    2.00    0.40
  -8   2  -3    0.00    0.90
  -8   2  -3   -0.30    0.20
   8  -2   3    0.10    0.30
   8  -2   3    0.40    0.30
   9   1  -3    0.00    0.30
   9   1  -3   -0.30    0.80
   9   1  -3   -0.20    0.30
  -9  -1   3   -0.50    0.20
  -9  -1   3   -0.20    0.70
  -9  -1   3    0.30    0.40
   8   1  -3    0.40    0.80
   8   1  -3    0.10    0.40
   8   1  -3    0.30    0.30
  -8  -1   3    0.00    0.30
  -8  -1   3   -0.50    0.40
  -8  -1   3    0.40    0.60
   7   1  -3   -0.10    0.60
   7   1  -3    0.30    0.40
   7   1  -3   -0.10    0.30
  -7  -1   3   -0.40    0.30
  -7  -1   3   -0.30    0.40
  -7  -1   3   -0.80    0.50
  -7  -1   3    0.20    0.30
  -7  -1   3   -2.90    2.50
  -7  -1   3    0.50    0.70
   6   1  -3    4.60    0.80
   6   1  -3    2.30    0.40
   6   1  -3    2.50    0.40
   6   1  -3    1.70    1.40
   6   1  -3    3.10    0.60
  -6  -1   3    2.60    1.70
  -6  -1   3    2.80    0.40
  -6  -1   3    2.50    0.50
  -6  -1   3    1.90    0.50
  -6  -1   3    1.80    0.50
  -6  -1   3    2.20    0.50
  -6  -1   3    2.60    1.30
   5   1  -3  175.38    5.70
   5   1  -3  176.48    5.50
   5   1  -3  192.28    5.70
   5   1  -3  178.78    6.00
   5   1  -3  168.78    5.70
  -5  -1   3  175.18    5.50
  -5  -1   3  167.78    5.80
  -5  -1   3  171.28    6.30
  -5  -1   3  190.48    5.70
  -5  -1   3  175.38    5.60
  -5  -1   3  173.68    5.80
  -5  -1   3  184.28    6.70
  -5  -1   3  174.58    5.90
   4   1  -3 1259.77   38.00
   4   1  -3 1234.18   37.90
   4   1  -3 1295.67   38.40
   4   1  -3 1294.27   38.10
   4   1  -3 1258.47   37.80
  -4  -1   3 1318.17   38.00
  -4  -1   3 1276.07   37.80
  -4  -1   3 1268.97   38.10
  -4  -1   3 1307.37   38.40
  -4  -1   3 1279.37   38.00
  -4  -1   3 1304.67   38.50
   3   1  -3   10.60    0.90
   3   1  -3    9.90    0.70
   3   1  -3   11.60    0.70
   3   1  -3    9.50    0.70
  -3  -1   3    8.90    0.60
  -3  -1   3   10.00    1.00
  -3  -1   3   10.90    0.90
   2   1  -3    9.90    1.40
   1   1  -3   12.70    0.90
   1   1  -3   12.20    0.60
   1   1  -3   10.90    1.00
  -1  -1   3   10.90    0.80
  -1  -1   3   10.60    0.60
  -1  -1   3   12.00    0.90
  -1  -1   3   10.50    0.70
   0   1  -3 1651.03   48.10
   0   1  -3 1577.14   47.70
   0   1  -3 1579.44   48.00
   0   1  -3 1662.83   48.30
   0  -1   3 1635.34   47.90
   0  -1   3 1631.34   47.90
   0  -1   3 1626.44   48.00
   0  -1   3 1606.44   47.70
  -1   1  -3 1991.40   59.19
  -1   1  -3 1994.80   59.09
  -1   1  -3 2059.39   59.29
  -1   1  -3 2017.60   59.49
   1  -1   3 2042.20   59.09
   1  -1   3 1946.31   59.29
  -2   1  -3  594.84   18.10
  -2   1  -3  594.54   17.90
  -2   1  -3  599.44   18.30
   2  -1   3  601.64   18.10
   2  -1   3  603.54   18.20
   2  -1   3  621.44   18.30
  -3   1  -3   30.60    1.50
  -3   1  -3   30.30    1.40
  -3   1  -3   28.50    1.10
  -3   1  -3   28.10    1.70
   3  -1   3   28.00    1.70
   3  -1   3   28.10    1.60
   3  -1   3   28.20    1.40
   3  -1   3   28.00    1.20
  -4   1  -3    0.50    0.30
  -4   1  -3    0.60    0.40
  -4   1  -3    0.00    0.50
  -4   1  -3    1.80    0.80
  -4   1  -3    0.90    0.40
  -4   1  -3    1.10    0.30
   4  -1   3    0.50    0.30
   4  -1   3   -0.30    1.10
   4  -1   3    0.90    0.50
   4  -1   3    1.10    0.30
   4  -1   3    0.80    0.70
   4  -1   3    1.20    0.50
  -5   1  -3   12.00    1.10
  -5   1  -3   11.40    0.70
  -5   1  -3   13.80    1.00
  -5   1  -3   12.20    0.90
  -5   1  -3   11.80    1.70
   5  -1   3   13.30    1.20
   5  -1   3   12.10    0.80
   5  -1   3   11.20    1.10
   5  -1   3   12.20    1.20
   5  -1   3   15.40    1.20
   5  -1   3   15.90    2.60
   5  -1   3   13.00    0.80
   5  -1   3    7.60    1.30
  -6   1  -3    9.00    1.20
  -6   1  -3    7.60    0.70
  -6   1  -3    7.70    0.90
  -6   1  -3    5.70    1.90
  -6   1  -3    9.50    0.80
   6  -1   3    5.10    1.90
   6  -1   3    8.50    0.70
   6  -1   3    7.90    1.10
   6  -1   3    8.70    3.00
   6  -1   3    7.60    0.90
  -7   1  -3    2.00    0.60
  -7   1  -3    2.10    0.70
  -7   1  -3    1.00    0.40
  -7   1  -3    4.80    2.50
   7  -1   3    1.60    0.60
   7  -1   3    1.20    0.70
   7  -1   3    0.90    0.40
  -8   1  -3    6.00    0.90
  -8   1  -3    7.90    1.00
  -8   1  -3    6.90    0.60
   8  -1   3    7.30    0.60
   8  -1   3    7.40    1.10
   8  -1   3    5.50    0.70
   9   0  -3   -1.10    0.80
   9   0  -3   -0.10    0.30
   9   0  -3    0.10    0.30
  -9   0   3    0.20    0.30
  -9   0   3    0.50    0.30
  -9   0   3    0.10    0.80
   8   0  -3    1.20    0.40
   8   0  -3    1.00    0.40
   8   0  -3    2.10    0.80
  -8   0   3    1.10    0.70
  -8   0   3    0.80    0.40
  -8   0   3    1.20    0.40
   7   0  -3    3.10    0.70
   7   0  -3    4.80    0.70
   7   0  -3    3.80    0.50
  -7   0   3    4.50    0.80
  -7   0   3    4.40    0.70
  -7   0   3    3.20    0.50
   6   0  -3   -0.50    0.30
   6   0  -3   -0.20    0.30
   6   0  -3    0.30    0.60
   6   0  -3    0.00    0.40
   6   0  -3   -2.90    1.40
  -6   0   3    0.40    0.30
  -6   0   3   -0.40    0.30
  -6   0   3    0.00    1.90
  -6   0   3    0.50    0.50
  -6   0   3   -0.60    0.30
  -6   0   3   -0.40    0.60
  -6   0   3   -0.30    1.30
   5   0  -3    2.30    0.80
   5   0  -3    3.00    0.70
   5   0  -3    1.90    0.60
   5   0  -3    1.60    0.40
   5   0  -3    2.30    0.50
   5   0  -3    1.70    0.40
  -5   0   3    2.20    1.10
  -5   0   3    1.80    0.30
  -5   0   3    1.90    0.40
  -5   0   3    3.20    0.90
  -5   0   3    1.50    0.90
  -5   0   3    1.90    0.50
  -5   0   3    2.20    0.50
   4   0  -3  616.44   19.00
   4   0  -3  600.14   18.50
   4   0  -3  633.84   18.90
   4   0  -3  590.94   18.60
   4   0  -3  615.34   18.60
  -4   0   3  624.64   18.50
  -4   0   3  627.44   19.00
  -4   0   3  628.64   18.70
  -4   0   3  618.84   18.80
  -4   0   3  633.94   19.00
  -4   0   3  641.74   18.90
   3   0  -3 3471.35   99.99
  -3   0   3 3385.06   99.29
  -3   0   3 3323.97   99.39
  -3   0   3 3314.47   99.09
   2   0  -3 1295.67   38.10
   2   0  -3 1277.07   37.80
   2   0  -3 1298.87   38.10
  -2   0   3 1316.17   38.10
  -2   0   3 1142.49   37.90
  -2   0   3 1300.87   38.00
  -2   0   3 1332.67   38.00
  -2   0   3 1280.47   37.90
  -2   0   3 1284.57   38.10
   1   0  -3   14.00    0.90
  -1   0   3   13.50    0.90
  -1   0   3   15.10    0.90
  -1   0   3   14.50    0.80
   0   0  -3  129.39    4.20
   0   0  -3  127.99    4.20
   0   0  -3  126.69    3.90
   0   0   3  123.39    4.10
   0   0   3  124.49    4.20
   0   0   3  126.79    4.20
   0   0   3  134.89    4.00
  -1   0  -3   73.69    2.60
  -1   0  -3   70.09    2.60
  -1   0  -3   74.79    2.60
   1   0   3   76.09    2.50
   1   0   3   74.59    2.40
   1   0   3   72.29    2.50
   1   0   3   77.19    2.50
  -2   0  -3   71.59    2.30
  -2   0  -3   71.29    2.60
  -2   0  -3   69.99    2.60
  -2   0  -3   68.79    2.70
   2   0   3   70.79    2.50
   2   0   3   70.09    2.50
   2   0   3   67.09    2.50
   2   0   3   73.99    2.50
   2   0   3   68.49    2.30
  -3   0  -3  679.23   20.30
  -3   0  -3  701.13   20.70
   3   0   3  704.93   20.60
   3   0   3  715.03   20.60
   3   0   3  673.33   20.20
   3   0   3  613.14   20.70
   3   0   3  668.73   20.30
  -4   0  -3   11.00    0.70
  -4   0  -3    9.40    1.20
  -4   0  -3    9.50    0.80
  -4   0  -3   10.50    0.60
   4   0   3    9.90    0.90
   4   0   3    9.60    0.80
   4   0   3   10.60    1.10
   4   0   3    9.30    0.70
   4   0   3    9.70    1.10
   4   0   3   10.70    1.30
  -5   0  -3   11.70    1.00
  -5   0  -3   11.10    1.00
  -5   0  -3   11.90    1.50
  -5   0  -3   11.80    0.80
  -5   0  -3   10.20    0.80
  -5   0  -3   12.00    0.70
   5   0   3   12.30    0.90
   5   0   3   11.50    0.90
   5   0   3   13.00    1.50
   5   0   3   10.20    1.50
   5   0   3   10.40    1.50
   5   0   3   11.60    0.70
   5   0   3   10.10    0.80
   5   0   3   11.40    1.20
   5   0   3   10.70    1.00
  -6   0  -3   16.30    0.90
  -6   0  -3   16.00    1.10
  -6   0  -3   16.60    1.30
  -6   0  -3   17.40    1.00
  -6   0  -3   17.30    2.10
   6   0   3   15.70    1.40
   6   0   3   18.10    1.10
   6   0   3   17.40    1.00
   6   0   3   17.00    2.30
   6   0   3   18.80    2.20
  -7   0  -3    5.90    0.60
  -7   0  -3    5.30    0.90
  -7   0  -3    5.60    0.70
  -7   0  -3    5.40    0.90
  -7   0  -3    3.80    1.80
  -7   0  -3    9.80    4.70
  -7   0  -3    5.10    0.70
   7   0   3    5.40    0.70
   7   0   3    5.60    0.80
   7   0   3    6.90    1.20
  -8   0  -3    0.20    0.30
  -8   0  -3   -0.20    0.40
  -8   0  -3    0.90    0.70
   8   0   3    0.50    0.40
   8   0   3    0.60    0.30
   8   0   3    1.00    0.80
  -9   0  -3    2.00    0.30
  -9   0  -3    1.80    1.00
  -9   0  -3    2.50    0.40
   9   0   3    1.50    0.80
   9   0   3    1.90    0.30
   9  -1  -3    9.90    0.60
   9  -1  -3   10.00    0.80
   9  -1  -3    7.30    1.40
  -9   1   3    9.60    0.90
  -9   1   3    6.70    1.10
  -9   1   3   10.50    0.80
   8  -1  -3   27.70    1.50
   8  -1  -3   29.30    2.00
   8  -1  -3   30.30    1.40
  -8   1   3   30.10    1.50
  -8   1   3   31.00    1.30
  -8   1   3   31.10    2.00
   7  -1  -3    1.40    0.60
   7  -1  -3    2.10    0.50
   7  -1  -3    2.40    0.50
   7  -1  -3    2.10    1.10
  -7   1   3    1.10    0.40
  -7   1   3    0.60    1.10
  -7   1   3    1.70    0.40
   6  -1  -3    7.10    1.00
   6  -1  -3    6.90    1.00
   6  -1  -3    6.50    0.80
   6  -1  -3    7.00    2.30
   6  -1  -3    7.40    0.70
   6  -1  -3    6.30    0.90
  -6   1   3    8.60    1.10
  -6   1   3    8.60    1.20
  -6   1   3    7.30    0.70
   5  -1  -3    9.60    0.70
   5  -1  -3    7.50    1.10
   5  -1  -3    8.10    0.60
   5  -1  -3    8.00    0.80
   5  -1  -3    9.30    1.10
  -5   1   3    7.30    1.30
  -5   1   3    9.70    0.90
  -5   1   3    8.90    0.70
  -5   1   3   11.90    1.20
  -5   1   3    8.10    0.70
  -5   1   3    9.20    1.40
  -5   1   3    7.60    1.20
  -5   1   3    5.70    0.90
   4  -1  -3  115.69    3.70
   4  -1  -3  116.39    3.80
   4  -1  -3  116.09    4.30
   4  -1  -3  116.59    4.10
  -4   1   3  114.69    4.10
  -4   1   3  115.09    4.00
  -4   1   3  115.29    3.80
  -4   1   3  118.39    4.00
  -4   1   3  113.79    4.40
   3  -1  -3  107.49    3.80
   3  -1  -3  114.99    3.60
   3  -1  -3  109.49    3.70
   3  -1  -3  106.79    3.80
  -3   1   3  108.99    3.70
  -3   1   3  110.69    3.60
  -3   1   3  105.59    3.90
  -3   1   3   94.19    3.50
  -3   1   3  108.99    3.80
  -3   1   3  102.89    3.40
   2  -1  -3   78.69    2.70
   2  -1  -3   76.09    2.50
   2  -1  -3   75.39    2.70
   2  -1  -3   75.79    2.80
  -2   1   3   78.69    2.70
  -2   1   3   74.99    2.80
  -2   1   3   77.89    2.60
  -2   1   3   75.59    2.70
  -2   1   3   71.59    2.60
  -2   1   3   73.99    2.70
   1  -1  -3 2477.75   72.89
   0  -1  -3  342.97    9.90
   0  -1  -3  306.57   10.00
   0   1   3  330.57   10.00
   0   1   3  325.47   10.10
  -1  -1  -3 2204.28   64.99
  -2  -1  -3  204.98    6.40
  -2  -1  -3  201.78    6.50
  -2  -1  -3  206.08    6.60
  -2  -1  -3  212.68    6.40
  -2  -1  -3  207.38    6.30
   2   1   3  194.08    6.60
   2   1   3  216.98    6.40
   2   1   3  215.18    6.40
   2   1   3  202.48    6.40
  -3  -1  -3  868.91   26.00
  -3  -1  -3  837.22   25.80
  -3  -1  -3  828.92   25.60
   3   1   3  897.71   25.90
   3   1   3  883.31   25.80
  -4  -1  -3  145.69    4.60
  -4  -1  -3  143.59    4.90
  -4  -1  -3  149.69    4.70
   4   1   3  148.59    5.30
   4   1   3  155.48    5.30
   4   1   3  155.48    5.20
   4   1   3  154.28    5.00
   4   1   3  139.59    4.70
  -5  -1  -3   26.90    1.80
  -5  -1  -3   25.10    1.30
  -5  -1  -3   25.70    1.10
  -5  -1  -3   27.00    1.20
   5   1   3   28.10    1.50
   5   1   3   27.20    1.30
   5   1   3   24.30    1.80
   5   1   3   25.20    1.10
   5   1   3   25.50    1.30
   5   1   3   24.50    1.80
  -6  -1  -3  132.79    4.30
  -6  -1  -3  133.29    4.50
  -6  -1  -3  138.49    4.40
  -6  -1  -3  130.29    5.90
  -6  -1  -3  130.99    4.60
   6   1   3  135.39    4.90
   6   1   3  116.39    6.60
   6   1   3  133.69    4.40
   6   1   3  128.29    5.40
   6   1   3  126.89    4.20
  -7  -1  -3   28.60    1.40
  -7  -1  -3   28.00    1.60
  -7  -1  -3   28.40    1.70
  -7  -1  -3   31.00    1.30
  -7  -1  -3   30.40    1.50
  -7  -1  -3   20.90    2.90
   7   1   3   28.60    2.00
   7   1   3   28.90    1.50
   7   1   3   31.70    3.30
   7   1   3   28.90    1.50
   7   1   3   28.70    1.30
  -8  -1  -3    6.50    1.00
  -8  -1  -3    5.30    0.60
  -8  -1  -3    4.70    0.70
  -8  -1  -3    5.50    0.90
  -8  -1  -3    4.80    0.60
   8   1   3    6.10    0.70
   8   1   3    5.90    0.80
   8   1   3    4.40    0.90
  -9  -1  -3    2.30    0.80
  -9  -1  -3    2.40    0.40
  -9  -1  -3    3.20    0.50
   9   1   3    2.30    0.80
   9   1   3    2.60    0.50
   8  -2  -3    4.00    0.80
   8  -2  -3    6.90    0.70
   8  -2  -3    7.00    0.90
  -8   2   3    6.10    0.70
  -8   2   3    4.30    0.90
  -8   2   3    5.00    0.60
   7  -2  -3   54.29    2.10
   7  -2  -3   50.99    2.70
   7  -2  -3   54.49    2.80
   7  -2  -3   57.99    2.30
   7  -2  -3   56.59    2.30
  -7   2   3   55.19    2.70
  -7   2   3   58.49    2.30
  -7   2   3   55.29    2.00
   6  -2  -3  140.59    4.60
   6  -2  -3  136.19    5.10
   6  -2  -3  134.39    4.70
   6  -2  -3  134.99    4.70
   6  -2  -3  130.99    6.20
   6  -2  -3  137.19    4.50
  -6   2   3  136.19    4.50
  -6   2   3  139.79    4.70
  -6   2   3  116.89    6.10
  -6   2   3  134.39    4.40
  -6   2   3  142.09    5.00
   5  -2  -3   49.20    3.00
   5  -2  -3   49.80    2.80
   5  -2  -3   49.20    1.90
   5  -2  -3   49.70    2.40
   5  -2  -3   48.30    2.20
   5  -2  -3   48.40    2.10
  -5   2   3   49.80    2.00
  -5   2   3   46.40    3.00
  -5   2   3   47.50    2.00
  -5   2   3   49.00    1.90
  -5   2   3   52.09    2.20
   4  -2  -3    1.70    0.40
   4  -2  -3    0.90    0.70
   4  -2  -3    1.30    0.30
   4  -2  -3    0.70    0.70
   4  -2  -3    0.60    0.50
  -4   2   3    1.10    0.80
  -4   2   3    1.50    0.50
  -4   2   3    1.10    0.30
  -4   2   3    2.40    0.40
   3  -2  -3   17.10    0.80
   3  -2  -3   16.80    1.30
   3  -2  -3   18.90    1.30
   3  -2  -3   15.40    1.20
   3  -2  -3   18.40    0.90
  -3   2   3   18.70    1.00
  -3   2   3   19.20    0.90
  -3   2   3   17.10    0.90
  -3   2   3   18.70    1.50
   2  -2  -3  281.47    8.90
   2  -2  -3  289.57    8.70
   2  -2  -3  282.57    8.90
   2  -2  -3  278.97    9.00
  -2   2   3  280.67    8.70
  -2   2   3  282.37    8.60
  -2   2   3  294.47    9.30
  -2   2   3  292.27    9.00
  -2   2   3  290.87    8.60
   1  -2  -3  704.63   21.00
   1  -2  -3  706.43   20.70
   1  -2  -3  688.53   20.70
   1  -2  -3  693.73   20.70
   1  -2  -3  697.63   20.70
   1  -2  -3  706.93   20.80
  -1   2   3  686.83   20.60
  -1   2   3  708.33   20.80
  -1   2   3  688.93   20.80
  -1   2   3  706.93   21.20
  -1   2   3  683.93   20.70
   0   2   3 3589.04  104.89
   0   2   3 3508.75  104.99
  -1  -2  -3   17.40    0.80
   1   2   3   16.70    1.10
   1   2   3   17.30    0.90
   2   2   3 3906.71  113.69
   2   2   3 3774.82  113.79
  -3  -2  -3    2.60    0.30
  -3  -2  -3    1.90    0.40
  -3  -2  -3    1.70    0.30
  -3  -2  -3    2.00    0.50
   3   2   3    1.50    0.40
   3   2   3    2.30    0.40
  -4  -2  -3  159.18    5.50
  -4  -2  -3  153.68    5.00
  -4  -2  -3  157.58    5.00
   4   2   3  159.78    5.20
   4   2   3  160.38    5.40
   4   2   3  162.48    5.50
  -5  -2  -3  355.56   11.00
  -5  -2  -3  363.86   10.90
  -5  -2  -3  366.96   11.60
   5   2   3  376.06   11.30
   5   2   3  344.87   10.90
   5   2   3  361.26   11.60
   5   2   3  348.17   10.90
   5   2   3  340.77   10.80
  -6  -2  -3   96.19    3.30
  -6  -2  -3   98.19    3.40
  -6  -2  -3   94.99    4.70
  -6  -2  -3   97.19    4.20
  -6  -2  -3   98.29    3.20
   6   2   3   93.39    3.20
   6   2   3   98.09    3.40
   6   2   3   95.69    3.40
   6   2   3  102.29    4.20
   6   2   3   92.99    3.20
   6   2   3   96.39    3.30
   6   2   3  104.99    3.80
   6   2   3   96.29    3.40
  -7  -2  -3   31.30    1.50
  -7  -2  -3   29.00    2.20
  -7  -2  -3   29.70    1.40
  -7  -2  -3   31.00    1.70
  -7  -2  -3   28.90    2.70
   7   2   3   27.60    1.30
   7   2   3   29.10    1.40
   7   2   3   28.90    1.40
   7   2   3   28.90    2.70
   7   2   3   31.00    2.00
  -8  -2  -3   10.90    1.10
  -8  -2  -3   14.90    1.20
  -8  -2  -3   14.70    1.60
  -8  -2  -3   12.40    1.40
  -8  -2  -3   12.60    0.90
   8   2   3   13.70    1.50
   8   2   3   12.90    1.00
  -9  -2  -3   -0.70    0.90
  -9  -2  -3   -0.10    0.30
  -9  -2  -3    0.20    0.60
  -9  -2  -3   -0.60    1.00
  -9  -2  -3    0.00    0.30
   9   2   3    0.20    0.30
   9   2   3   -0.60    0.70
 -10  -2  -3    0.20    0.30
  10   2   3   -0.30    0.80
  10   2   3    0.20    0.20
   8  -3  -3   35.30    1.40
   8  -3  -3   33.40    2.20
   8  -3  -3   36.70    1.60
  -8   3   3   35.60    1.50
  -8   3   3   40.10    2.50
   7  -3  -3   88.99    3.70
   7  -3  -3   97.09    3.40
   7  -3  -3   77.89    3.70
   7  -3  -3   95.19    3.20
   7  -3  -3   91.19    3.10
  -7   3   3   92.99    3.70
  -7   3   3   93.89    3.30
   6  -3  -3   20.80    1.50
   6  -3  -3   22.60    1.30
   6  -3  -3   21.40    1.20
   6  -3  -3   16.40    2.80
  -6   3   3   22.40    1.30
  -6   3   3   21.10    1.30
  -6   3   3   14.70    2.70
  -6   3   3   19.50    1.10
   5  -3  -3    1.70    0.60
   5  -3  -3    1.10    0.70
   5  -3  -3    0.80    1.40
   5  -3  -3    1.90    0.40
   5  -3  -3    2.00    0.50
   5  -3  -3    0.70    1.40
   5  -3  -3    2.60    0.60
  -5   3   3    2.50    0.50
  -5   3   3    1.40    0.40
  -5   3   3    2.80    0.70
  -5   3   3    2.40    1.50
   4  -3  -3  191.18    6.90
   4  -3  -3  198.18    6.20
   4  -3  -3  195.38    6.30
   4  -3  -3  194.58    7.00
   4  -3  -3  192.68    6.10
   4  -3  -3  205.88    6.70
   4  -3  -3  187.78    7.20
  -4   3   3  194.08    6.20
  -4   3   3  185.78    6.40
  -4   3   3  206.38    6.50
  -4   3   3  189.48    7.40
  -4   3   3  192.98    6.30
  -4   3   3  191.98    6.20
   3  -3  -3  416.76   13.30
   3  -3  -3  422.36   12.90
   3  -3  -3  419.36   12.70
   3  -3  -3  412.66   13.10
   3  -3  -3  432.06   12.70
   3  -3  -3  409.86   13.20
  -3   3   3  397.56   12.60
  -3   3   3  404.56   12.70
  -3   3   3  426.76   12.80
  -3   3   3  435.76   13.80
   2  -3  -3  924.51   28.00
   2  -3  -3  945.51   27.70
   2  -3  -3  903.71   27.70
   2  -3  -3  926.11   28.10
  -2   3   3  981.50   28.70
   1  -3  -3  719.63   21.00
   1  -3  -3  726.33   20.80
   1  -3  -3  696.43   21.10
  -1   3   3  710.23   21.20
  -1   3   3  667.13   21.00
   0  -3  -3  293.57    9.00
   0  -3  -3  301.37    9.00
   0  -3  -3  293.17    9.00
   0  -3  -3  313.17    9.10
   0   3   3  298.97    9.60
   0   3   3  298.17    9.10
  -2  -3  -3   37.10    1.30
  -2  -3  -3   34.00    1.50
   2   3   3   35.60    1.70
   2   3   3   34.90    1.60
  -3  -3  -3  731.93   22.40
  -3  -3  -3  738.53   22.30
   3   3   3  733.23   22.20
   3   3   3  774.32   22.90
  -4  -3  -3  419.96   13.30
  -4  -3  -3  391.06   12.80
   4   3   3  418.56   13.40
   4   3   3  478.15   13.50
  -5  -3  -3  192.58    6.20
  -5  -3  -3  200.18    6.30
  -5  -3  -3  189.88    6.80
  -5  -3  -3  194.58    6.40
   5   3   3  200.18    6.40
   5   3   3  197.48    7.00
   5   3   3  211.18    7.00
   5   3   3  207.58    6.60
   5   3   3  211.38    6.70
  -6  -3  -3    3.30    0.40
  -6  -3  -3    3.30    0.50
  -6  -3  -3    3.90    1.00
  -6  -3  -3    0.30    1.30
  -6  -3  -3    3.00    0.50
  -6  -3  -3    2.50    0.50
   6   3   3    3.30    0.40
   6   3   3    1.60    0.40
   6   3   3    3.40    0.90
   6   3   3    2.60    0.50
   6   3   3    3.10    0.50
   6   3   3    4.90    0.90
   6   3   3    3.50    0.50
  -7  -3  -3   34.00    1.60
  -7  -3  -3   35.50    1.70
  -7  -3  -3   36.20    1.90
  -7  -3  -3   32.50    2.80
  -7  -3  -3   36.30    1.50
   7   3   3   36.60    1.60
   7   3   3   36.00    1.60
   7   3   3   34.30    2.80
   7   3   3   38.20    2.10
   7   3   3   33.10    1.70
   7   3   3   38.40    1.60
   7   3   3   38.00    1.60
  -8  -3  -3   -0.60    0.30
  -8  -3  -3    0.30    0.60
  -8  -3  -3    0.60    1.00
  -8  -3  -3   -0.60    0.30
   8   3   3    0.20    0.40
   8   3   3    5.60    2.70
   8   3   3    0.10    0.40
   8   3   3   -0.20    0.40
   8   3   3    0.00    0.70
  -9  -3  -3    0.60    0.70
  -9  -3  -3    1.20    0.40
  -9  -3  -3    1.40    0.40
  -9  -3  -3    2.20    0.60
   9   3   3    1.30    0.80
   9   3   3    1.50    0.40
   9   3   3    2.20    0.60
 -10  -3  -3    0.30    1.10
 -10  -3  -3    2.10    0.40
 -10  -3  -3    1.50    0.40
  10   3   3    1.50    0.30
  10   3   3    3.00    1.70
   7  -4  -3    1.20    0.50
   7  -4  -3    1.50    0.40
   7  -4  -3    0.60    0.70
  -7   4   3    1.30    0.30
  -7   4   3    2.20    0.90
   6  -4  -3   65.59    2.40
   6  -4  -3   63.79    3.00
   6  -4  -3   59.99    2.60
   6  -4  -3   64.59    2.40
  -6   4   3   63.69    2.50
  -6   4   3   65.99    2.90
  -6   4   3   52.09    5.90
  -6   4   3   64.89    2.50
   5  -4  -3    1.00    2.50
   5  -4  -3   -0.70    2.30
   5  -4  -3    0.00    0.50
   5  -4  -3   -0.20    0.50
   5  -4  -3   -0.80    0.30
  -5   4   3    0.10    0.50
  -5   4   3    0.30    0.60
  -5   4   3   -0.10    0.40
   4  -4  -3    0.70    0.30
   4  -4  -3    0.50    0.50
   4  -4  -3    0.50    0.40
   4  -4  -3    2.00    2.00
   4  -4  -3    3.50    1.50
  -4   4   3    1.30    0.40
  -4   4   3    1.00    0.50
  -4   4   3    0.50    0.50
  -4   4   3    1.50    0.50
  -4   4   3    0.80    0.40
  -4   4   3    1.10    1.10
   3  -4  -3  119.89    5.00
   3  -4  -3  127.19    4.10
   3  -4  -3  123.69    4.80
   3  -4  -3  130.19    4.50
   3  -4  -3  131.29    4.30
  -3   4   3  130.29    4.40
  -3   4   3  123.29    4.20
  -3   4   3  132.29    5.50
  -3   4   3  124.09    4.20
  -3   4   3  126.99    4.20
  -3   4   3  123.79    4.10
   2  -4  -3  264.37    8.20
   2  -4  -3  271.17    8.30
   2  -4  -3  265.67    8.50
   2  -4  -3  262.17    8.80
  -2   4   3  278.07    9.50
  -2   4   3  278.57    8.50
  -2   4   3  266.87    8.40
   1  -4  -3   95.09    3.40
   1  -4  -3   95.19    3.30
  -1   4   3  101.79    4.00
  -1   4   3   78.79    3.20
   0  -4  -3   24.00    1.20
   0  -4  -3   25.80    1.10
   0   4   3   24.30    1.20
   0   4   3   24.10    1.60
   0   4   3   24.10    1.10
  -1  -4  -3   13.80    0.80
  -1  -4  -3   12.30    0.80
  -1  -4  -3   14.20    0.80
   1   4   3   14.20    0.90
   2   4   3   65.09    2.80
   2   4   3   67.79    2.80
  -3  -4  -3    3.50    0.50
   3   4   3    3.80    0.70
   3   4   3    3.80    0.60
  -4  -4  -3  511.85   15.80
   4   4   3  514.05   16.00
  -5  -4  -3    8.60    1.10
  -5  -4  -3    7.60    0.60
  -5  -4  -3    6.80    0.70
  -5  -4  -3    8.70    0.60
  -5  -4  -3    8.10    1.40
   5   4   3    8.10    0.80
   5   4   3    8.10    0.80
   5   4   3    7.80    0.90
   5   4   3    7.60    0.70
   5   4   3    8.50    1.20
   5   4   3    7.90    0.70
  -6  -4  -3    7.60    1.80
  -6  -4  -3    5.30    0.70
  -6  -4  -3    6.30    1.00
  -6  -4  -3    6.40    0.60
  -6  -4  -3    6.10    0.70
   6   4   3    7.50    0.80
   6   4   3    7.10    0.80
   6   4   3    7.10    0.70
   6   4   3    5.50    0.80
   6   4   3    8.10    0.80
   6   4   3    6.40    0.60
   6   4   3    7.80    1.50
   6   4   3    6.40    0.70
  -7  -4  -3    0.10    0.50
  -7  -4  -3   -0.40    0.20
  -7  -4  -3   -0.50    1.20
  -7  -4  -3   -0.30    0.40
  -7  -4  -3    0.70    1.20
  -7  -4  -3   -0.40    0.30
   7   4   3    0.50    0.60
   7   4   3    0.00    0.40
   7   4   3   -0.30    1.00
   7   4   3   -0.50    0.30
   7   4   3   -0.20    0.30
   7   4   3    0.10    0.30
  -8  -4  -3   41.10    5.50
  -8  -4  -3   39.60    2.00
  -8  -4  -3   35.70    4.90
  -8  -4  -3   35.70    1.60
  -8  -4  -3   35.50    1.60
  -8  -4  -3   37.30    1.80
   8   4   3   37.70    1.60
   8   4   3   37.60    2.20
   8   4   3   33.10    1.50
   8   4   3   37.60    1.70
   8   4   3   35.10    1.60
   8   4   3   33.70    1.70
  -9  -4  -3    9.00    0.70
  -9  -4  -3    7.80    1.00
  -9  -4  -3    7.90    1.00
  -9  -4  -3    9.10    0.80
   9   4   3    8.90    0.80
   9   4   3    9.30    0.90
   9   4   3    8.20    1.10
   9   4   3    9.30    0.90
 -10  -4  -3   12.60    1.40
 -10  -4  -3   11.00    2.00
 -10  -4  -3   13.10    0.80
 -10  -4  -3   14.30    0.90
  10   4   3    8.30    2.30
  10   4   3    9.40    1.20
  10   4   3   13.90    0.80
   7  -5  -3    7.70    0.60
  -7   5   3    6.50    0.50
  -7   5   3    8.20    0.80
   6  -5  -3    3.00    0.70
   6  -5  -3    1.80    0.80
   6  -5  -3    1.60    0.40
   6  -5  -3    2.50    0.40
  -6   5   3    2.70    0.50
  -6   5   3    2.40    0.40
  -6   5   3    1.30    0.80
   5  -5  -3    4.40    0.70
   5  -5  -3    3.80    0.50
   5  -5  -3    3.50    0.90
   5  -5  -3    3.80    0.50
  -5   5   3    3.70    0.90
  -5   5   3    3.70    2.10
  -5   5   3    3.70    0.60
  -5   5   3    5.00    0.60
  -5   5   3    4.60    0.70
   4  -5  -3   40.40    1.70
   4  -5  -3   36.60    3.70
   4  -5  -3   37.00    3.50
   4  -5  -3   42.20    2.20
   4  -5  -3   41.10    1.90
   4  -5  -3   39.30    1.80
  -4   5   3   35.60    3.30
  -4   5   3   43.00    2.20
  -4   5   3   38.70    1.70
  -4   5   3   39.00    1.80
  -4   5   3   40.50    1.80
   3  -5  -3   36.40    1.90
   3  -5  -3   36.60    1.70
   3  -5  -3   36.50    1.50
   3  -5  -3   44.00    4.40
   3  -5  -3   37.20    1.70
  -3   5   3   36.70    3.00
  -3   5   3   36.40    1.90
  -3   5   3   38.20    1.80
  -3   5   3   34.90    1.70
   2  -5  -3    0.10    0.90
   2  -5  -3    1.40    0.50
   2  -5  -3   -0.10    0.70
   2  -5  -3   -1.20    1.10
  -2   5   3    0.00    0.20
  -2   5   3   -0.10    1.00
  -2   5   3   -0.10    0.30
  -2   5   3   -0.10    0.40
  -2   5   3   -0.10    0.30
  -2   5   3    0.60    0.40
   1  -5  -3  553.04   17.00
   1  -5  -3  563.04   16.70
   1  -5  -3  540.15   16.40
   1  -5  -3  534.65   16.40
   1  -5  -3  553.74   16.90
  -1   5   3  569.54   17.90
  -1   5   3  561.94   16.70
  -1   5   3  523.35   16.50
  -1   5   3  544.05   16.60
   0  -5  -3   24.70    1.40
   0  -5  -3   25.30    1.00
   0  -5  -3   25.80    1.50
   0   5   3   30.20    2.00
  -1  -5  -3  120.09    4.00
  -1  -5  -3  123.99    3.90
  -1  -5  -3  122.09    4.10
  -1  -5  -3  123.59    4.20
   1   5   3  125.39    4.80
   1   5   3  119.69    4.20
  -2  -5  -3   90.99    3.40
  -2  -5  -3   90.19    3.30
   2   5   3   95.19    3.80
   2   5   3   91.09    3.50
  -3  -5  -3   31.30    1.50
  -3  -5  -3   30.40    1.70
   3   5   3   30.80    1.90
   3   5   3   32.60    1.80
  -4  -5  -3   62.39    2.10
  -4  -5  -3   65.29    2.60
  -4  -5  -3   63.19    2.90
   4   5   3   68.59    2.90
  -5  -5  -3    8.60    1.70
  -5  -5  -3    5.90    0.60
  -5  -5  -3    5.80    1.20
   5   5   3    6.90    0.70
   5   5   3    6.60    0.80
   5   5   3    6.20    0.80
   5   5   3    7.20    1.10
   5   5   3    7.20    0.70
   5   5   3    6.80    0.90
  -6  -5  -3   61.39    2.30
  -6  -5  -3   59.29    3.00
  -6  -5  -3   59.09    2.30
  -6  -5  -3   63.19    3.50
  -6  -5  -3   61.39    2.20
  -6  -5  -3   62.09    3.70
   6   5   3   57.59    2.30
   6   5   3   61.39    2.60
   6   5   3   59.29    2.10
   6   5   3   62.29    2.40
   6   5   3   62.19    2.30
   6   5   3   60.79    3.10
   6   5   3   62.79    2.30
   6   5   3   62.39    2.40
  -7  -5  -3    8.30    1.80
  -7  -5  -3    8.80    1.00
  -7  -5  -3    8.20    1.10
  -7  -5  -3    7.10    0.70
  -7  -5  -3   11.50    2.10
  -7  -5  -3    7.40    0.80
   7   5   3    7.40    1.40
   7   5   3    7.80    0.90
   7   5   3    8.10    0.90
   7   5   3    7.00    0.70
   7   5   3    7.20    0.70
   7   5   3    8.60    1.10
   7   5   3    8.30    0.80
  -8  -5  -3   -0.10    0.70
  -8  -5  -3   -0.90    0.40
  -8  -5  -3   -0.80    0.30
   8   5   3    0.10    0.30
   8   5   3    0.30    0.40
   8   5   3   -1.90    1.80
   8   5   3   -0.10    0.70
   8   5   3    0.00    0.40
   8   5   3   -0.10    0.30
  -9  -5  -3    0.00    0.30
  -9  -5  -3   -0.50    0.40
  -9  -5  -3    0.00    0.70
  -9  -5  -3    0.10    0.30
   9   5   3    0.50    0.40
   9   5   3    0.80    0.90
   9   5   3    0.50    0.40
   9   5   3    0.30    0.30
   9   5   3    0.30    0.40
   9   5   3    0.00    0.30
 -10  -5  -3   -1.00    1.70
 -10  -5  -3    1.70    0.60
 -10  -5  -3    1.80    0.30
 -10  -5  -3    2.40    0.40
  10   5   3    2.20    0.40
  10   5   3    1.80    0.30
  10   5   3    2.00    0.40
   6  -6  -3    0.90    0.30
   6  -6  -3    0.40    0.30
  -6   6   3    1.00    0.20
  -6   6   3    0.80    0.40
   5  -6  -3    0.00    0.50
   5  -6  -3    0.00    0.30
   5  -6  -3    0.00    0.30
   5  -6  -3   -0.20    0.90
  -5   6   3   -0.20    0.40
  -5   6   3    0.10    0.20
  -5   6   3    0.30    1.60
  -5   6   3   -0.30    0.30
   4  -6  -3    2.00    0.40
   4  -6  -3    3.20    1.00
   4  -6  -3    3.30    0.70
   4  -6  -3    2.90    0.50
  -4   6   3    3.30    0.50
  -4   6   3    3.20    1.90
  -4   6   3    4.50    1.00
  -4   6   3    3.10    0.50
  -4   6   3    3.90    0.70
  -4   6   3    3.20    0.50
   3  -6  -3    1.40    0.50
   3  -6  -3    3.00    2.20
   3  -6  -3    2.00    0.80
   3  -6  -3    1.20    0.40
   3  -6  -3    1.50    0.40
  -3   6   3    1.80    0.50
  -3   6   3    1.40    0.50
  -3   6   3    2.60    0.80
  -3   6   3    1.70    0.40
  -3   6   3    0.60    1.20
  -3   6   3    1.70    0.40
  -3   6   3    1.80    0.60
   2  -6  -3   17.50    1.10
   2  -6  -3   20.70    2.80
   2  -6  -3   19.50    2.40
   2  -6  -3   16.70    1.10
   2  -6  -3   18.70    1.00
   2  -6  -3   17.80    1.40
  -2   6   3   18.90    1.40
  -2   6   3   16.90    1.20
  -2   6   3   17.60    1.10
  -2   6   3   16.90    1.20
  -2   6   3   17.70    1.10
  -2   6   3   16.60    2.30
   1  -6  -3   24.50    1.10
   1  -6  -3   24.40    1.50
   1  -6  -3   28.30    2.50
   1  -6  -3   24.50    1.80
  -1   6   3   24.50    2.40
  -1   6   3   24.60    1.00
  -1   6   3   24.50    1.40
  -1   6   3   24.90    1.30
  -1   6   3   20.30    1.60
  -1   6   3   24.10    1.20
   0  -6  -3   19.80    1.50
   0  -6  -3   18.30    0.90
   0  -6  -3   20.20    1.20
   0   6   3   18.70    1.20
   0   6   3   18.20    1.10
   0   6   3   18.00    1.00
   0   6   3   18.50    1.90
  -1  -6  -3   32.00    1.80
  -1  -6  -3   29.90    1.10
  -1  -6  -3   30.20    1.60
   1   6   3   37.10    2.30
   1   6   3   31.20    1.60
   1   6   3   28.60    1.60
   1   6   3   28.60    1.30
   1   6   3   28.30    1.40
  -2  -6  -3   31.00    1.80
  -2  -6  -3   30.30    1.60
  -2  -6  -3   30.00    1.60
  -2  -6  -3   28.60    1.60
  -2  -6  -3   29.80    1.60
   2   6   3   29.80    2.10
   2   6   3   28.70    1.30
   2   6   3   28.70    1.40
   2   6   3   30.10    1.70
   2   6   3   26.00    1.30
  -3  -6  -3  204.08    6.20
  -3  -6  -3  194.38    6.60
  -3  -6  -3  191.68    6.50
  -3  -6  -3  190.38    6.60
   3   6   3  197.18    7.00
   3   6   3  186.38    6.10
   3   6   3  185.58    6.30
   3   6   3  192.48    6.10
   3   6   3  200.38    6.70
   3   6   3  188.98    6.20
  -4  -6  -3   15.80    1.40
  -4  -6  -3   15.80    1.60
   4   6   3   16.20    1.10
   4   6   3   15.80    1.00
   4   6   3   15.40    1.00
   4   6   3   15.50    1.00
   4   6   3   17.30    1.30
   4   6   3   17.10    1.10
   4   6   3   14.50    1.40
   4   6   3   16.10    1.60
  -5  -6  -3   21.70    1.00
  -5  -6  -3   19.10    1.10
  -5  -6  -3   21.30    2.20
  -5  -6  -3   22.40    1.80
  -5  -6  -3   22.00    2.10
   5   6   3   22.20    1.20
   5   6   3   22.60    1.80
   5   6   3   21.70    1.20
   5   6   3   20.90    1.10
   5   6   3   20.30    1.20
   5   6   3   20.80    1.20
  -6  -6  -3   57.79    2.10
  -6  -6  -3   57.99    4.10
  -6  -6  -3   60.19    2.20
  -6  -6  -3   58.69    2.50
  -6  -6  -3   55.79    3.10
  -6  -6  -3   63.59    3.60
   6   6   3   58.79    2.30
   6   6   3   62.39    3.00
   6   6   3   57.89    3.10
   6   6   3   56.29    2.00
   6   6   3   56.89    2.90
  -7  -6  -3   57.49    2.50
  -7  -6  -3   58.19    2.40
  -7  -6  -3   56.29    4.00
  -7  -6  -3   56.09    2.20
  -7  -6  -3   54.79    2.20
   7   6   3   58.09    2.40
   7   6   3   60.39    2.20
   7   6   3   53.49    2.20
   7   6   3   58.09    2.30
   7   6   3   52.99    3.30
   7   6   3   57.09    2.30
   7   6   3   53.99    2.00
  -8  -6  -3    0.60    0.60
  -8  -6  -3   -0.40    0.30
  -8  -6  -3    0.20    0.50
  -8  -6  -3    0.00    0.40
   8   6   3    1.90    1.70
   8   6   3    0.90    0.50
   8   6   3    0.00    0.30
   8   6   3    0.20    0.30
   8   6   3    0.20    0.30
   8   6   3   -0.10    0.30
  -9  -6  -3    3.10    0.50
  -9  -6  -3    3.40    0.80
  -9  -6  -3    2.80    0.60
   9   6   3    2.60    0.50
   9   6   3    3.40    0.50
   9   6   3    2.50    0.40
   9   6   3    2.70    0.40
   9   6   3    2.00    0.50
 -10  -6  -3    2.30    0.40
 -10  -6  -3    4.90    1.20
 -10  -6  -3    1.90    0.30
 -10  -6  -3    1.70    0.60
  10   6   3    2.50    0.40
  10   6   3    2.50    0.50
  10   6   3    2.30    0.40
   5  -7  -3    1.50    0.70
   5  -7  -3    2.10    0.40
   5  -7  -3    1.90    0.40
  -5   7   3    1.40    0.40
  -5   7   3    2.20    0.40
   4  -7  -3    8.60    0.80
   4  -7  -3    8.90    0.80
   4  -7  -3    8.40    1.00
  -4   7   3    9.60    1.20
  -4   7   3    8.50    1.00
  -4   7   3    8.50    0.60
  -4   7   3    9.00    0.90
   3  -7  -3   -0.30    0.40
   3  -7  -3   -0.30    0.30
   3  -7  -3   -0.20    0.40
  -3   7   3   -0.40    0.30
  -3   7   3   -0.40    0.40
  -3   7   3    0.20    0.40
  -3   7   3    0.00    0.20
  -3   7   3   -1.80    2.10
   2  -7  -3   11.50    1.80
   2  -7  -3    9.50    2.50
   2  -7  -3   10.20    0.90
   2  -7  -3    7.70    0.90
   2  -7  -3    8.30    0.70
  -2   7   3    9.70    0.90
  -2   7   3    7.40    0.60
  -2   7   3    8.00    1.00
  -2   7   3    8.00    0.80
  -2   7   3    8.00    2.10
  -2   7   3    8.00    0.90
   1  -7  -3    5.90    0.60
   1  -7  -3    6.00    0.70
   1  -7  -3    8.00    1.70
  -1   7   3    6.10    0.80
  -1   7   3    5.50    0.50
  -1   7   3    7.50    0.80
  -1   7   3    5.80    0.80
  -1   7   3    5.50    0.80
  -1   7   3    3.80    1.50
   0  -7  -3   21.80    1.10
   0  -7  -3   20.90    1.10
   0  -7  -3   17.90    2.40
   0  -7  -3   20.70    2.00
   0   7   3   22.00    1.60
   0   7   3   20.80    2.30
   0   7   3   18.50    1.10
   0   7   3   19.00    1.30
   0   7   3   21.50    1.30
  -1  -7  -3   41.90    1.50
  -1  -7  -3   42.10    2.40
  -1  -7  -3   42.10    3.00
   1   7   3   41.50    1.90
   1   7   3   40.90    2.90
   1   7   3   39.90    1.70
   1   7   3   36.30    1.70
   1   7   3   43.00    1.80
   1   7   3   41.30    1.90
  -2  -7  -3   81.29    3.70
  -2  -7  -3   83.39    3.30
  -2  -7  -3   75.69    3.20
  -2  -7  -3   79.09    2.60
  -2  -7  -3   83.19    3.40
   2   7   3   78.49    2.80
   2   7   3   75.19    2.90
   2   7   3   81.79    4.10
   2   7   3   83.09    3.00
   2   7   3   79.09    2.80
   2   7   3   81.69    2.90
   2   7   3   77.39    2.90
   2   7   3   83.69    3.10
   2   7   3   78.29    2.90
  -3  -7  -3    3.60    1.30
  -3  -7  -3    2.70    1.00
  -3  -7  -3    4.00    0.90
  -3  -7  -3    4.50    1.30
   3   7   3    2.80    1.10
   3   7   3    2.00    0.50
   3   7   3    3.40    0.60
   3   7   3    1.80    0.60
   3   7   3    2.40    0.40
   3   7   3    3.20    0.60
   3   7   3    2.30    0.40
   3   7   3    3.30    0.50
  -4  -7  -3    9.70    1.60
  -4  -7  -3    9.50    0.70
  -4  -7  -3   11.70    1.70
  -4  -7  -3    9.50    1.70
   4   7   3    8.80    0.90
   4   7   3    9.40    1.40
   4   7   3   11.30    1.60
   4   7   3    8.40    0.80
   4   7   3    8.90    0.90
   4   7   3   10.60    0.80
   4   7   3    8.40    0.80
   4   7   3   10.60    0.90
   4   7   3   10.70    0.90
   4   7   3    8.70    1.00
  -5  -7  -3    1.60    1.50
   5   7   3    1.30    0.60
   5   7   3    2.70    0.50
   5   7   3    2.10    0.50
   5   7   3    1.30    0.50
   5   7   3    0.80    0.70
   5   7   3    1.40    0.40
   5   7   3    2.30    0.70
   5   7   3    0.80    0.40
  -6  -7  -3   -1.10    1.40
  -6  -7  -3    0.50    0.30
  -6  -7  -3   -0.40    0.30
   6   7   3    0.70    0.40
   6   7   3    0.10    0.40
   6   7   3   -0.20    0.40
   6   7   3    0.10    0.40
   6   7   3    0.00    0.30
   6   7   3   -0.10    0.40
   6   7   3   -0.80    0.90
  -7  -7  -3    9.10    1.30
  -7  -7  -3    9.40    0.70
  -7  -7  -3    9.20    0.80
  -7  -7  -3    9.40    2.40
   7   7   3    9.20    0.90
   7   7   3    9.30    1.00
   7   7   3    8.50    0.80
   7   7   3   14.10    2.20
   7   7   3    7.60    0.90
   7   7   3    9.80    1.00
   7   7   3    9.90    1.00
  -8  -7  -3    0.30    0.40
  -8  -7  -3   -0.10    0.30
  -8  -7  -3    0.50    0.70
  -8  -7  -3    1.00    0.40
   8   7   3    0.40    0.40
   8   7   3    0.40    0.40
   8   7   3    0.40    0.40
   8   7   3    0.50    0.40
   8   7   3    0.50    0.40
   8   7   3   -0.10    0.30
  -9  -7  -3   -0.20    0.40
  -9  -7  -3    0.20    0.30
  -9  -7  -3    0.00    0.80
   9   7   3    0.50    0.40
   9   7   3    0.30    0.40
   9   7   3    0.40    0.40
   9   7   3    0.20    0.30
   9   7   3    0.20    0.30
 -10  -7  -3    1.90    0.30
 -10  -7  -3    2.00    0.40
 -10  -7  -3    1.30    0.50
  10   7   3    1.90    0.40
  10   7   3    2.00    0.40
  10   7   3    1.40    0.30
  10   7   3    1.20    0.30
  10   7   3    1.80    0.40
   4  -8  -3    1.90    0.40
   4  -8  -3    1.80    0.70
  -4   8   3    2.10    0.40
  -4   8   3    1.80    0.40
   3  -8  -3    7.90    0.70
   3  -8  -3    8.40    0.80
  -3   8   3    8.00    0.90
  -3   8   3    6.80    0.80
  -3   8   3    7.10    0.80
   2  -8  -3    9.30    1.00
   2  -8  -3    9.30    0.90
   2  -8  -3    7.90    0.70
  -2   8   3    6.50    0.90
  -2   8   3    8.30    0.90
  -2   8   3    7.50    0.80
  -2   8   3    6.30    2.60
  -2   8   3    8.10    0.90
   1  -8  -3   89.49    3.20
   1  -8  -3   86.19    3.00
  -1   8   3   88.89    3.20
  -1   8   3   88.29    3.20
  -1   8   3   85.99    3.30
  -1   8   3   83.59    3.10
  -1   8   3   76.69    5.10
   0  -8  -3   73.59    2.70
   0  -8  -3   86.79    5.80
   0  -8  -3   74.79    2.60
   0   8   3   75.79    2.90
   0   8   3   75.59    2.90
   0   8   3   75.49    2.80
   0   8   3   77.09    3.00
   0   8   3   70.79    2.90
  -1  -8  -3   19.50    1.10
  -1  -8  -3   21.50    2.70
  -1  -8  -3   20.80    1.10
   1   8   3   19.80    1.20
   1   8   3   20.90    1.20
   1   8   3   20.60    1.30
   1   8   3   19.40    1.30
   1   8   3   18.20    1.10
   1   8   3   17.70    2.70
  -2  -8  -3    6.20    0.70
  -2  -8  -3    7.70    1.50
   2   8   3    3.60    1.60
   2   8   3    4.60    0.60
   2   8   3    5.60    0.80
   2   8   3    6.00    0.80
   2   8   3    5.60    0.80
   2   8   3    5.90    0.80
  -3  -8  -3   56.29    4.00
  -3  -8  -3   52.49    4.40
   3   8   3   49.50    2.10
   3   8   3   51.49    2.20
   3   8   3   53.19    2.30
   3   8   3   46.90    3.50
   3   8   3   51.49    2.10
   3   8   3   50.79    2.30
  -4  -8  -3   25.40    1.20
  -4  -8  -3   26.40    2.60
  -4  -8  -3   25.10    3.40
   4   8   3   26.00    1.50
   4   8   3   26.30    1.30
   4   8   3   26.80    1.40
   4   8   3   23.50    1.30
   4   8   3   21.80    3.30
   4   8   3   27.20    1.60
   4   8   3   24.10    1.30
  -5  -8  -3   10.00    2.20
  -5  -8  -3   14.20    0.90
   5   8   3   10.70    0.90
   5   8   3   14.90    1.00
   5   8   3   14.10    1.00
   5   8   3   12.70    1.00
   5   8   3   12.20    1.00
   5   8   3   13.00    1.00
   5   8   3   12.20    1.70
   5   8   3   14.70    1.20
  -6  -8  -3   93.09    5.90
  -6  -8  -3   99.39    3.50
  -6  -8  -3   99.09    3.40
   6   8   3  103.69    3.70
   6   8   3   94.19    3.40
   6   8   3  102.99    3.60
   6   8   3  102.39    3.80
   6   8   3  105.39    3.70
   6   8   3   99.99    3.60
   6   8   3  106.79    4.80
   6   8   3  106.09    3.60
  -7  -8  -3   45.20    1.80
  -7  -8  -3   48.00    2.30
  -7  -8  -3   45.50    1.90
   7   8   3   46.70    2.10
   7   8   3   46.80    3.40
   7   8   3   38.20    2.30
  -8  -8  -3    2.70    0.80
  -8  -8  -3    2.90    0.50
  -8  -8  -3    3.80    0.60
   8   8   3    2.00    0.40
   8   8   3    2.60    0.40
   8   8   3    2.70    0.50
   8   8   3    2.70    0.50
   8   8   3    2.30    0.50
   8   8   3    2.70    0.60
  -9  -8  -3    4.60    0.60
  -9  -8  -3    4.20    0.60
  -9  -8  -3    2.50    1.00
   9   8   3    6.00    0.70
   9   8   3    4.40    0.50
   9   8   3    5.20    0.80
   9   8   3    4.50    0.50
   9   8   3    4.80    0.70
 -10  -8  -3    0.30    0.30
  10   8   3    0.00    0.20
  10   8   3    0.20    0.40
  10   8   3    0.00    0.40
  10   8   3    0.30    0.20
  10   8   3    0.50    0.30
   3  -9  -3    1.20    0.30
  -3   9   3    1.40    0.30
  -3   9   3    1.60    0.40
   2  -9  -3    7.50    0.70
   2  -9  -3    7.50    1.00
  -2   9   3    8.40    0.90
  -2   9   3    8.00    0.70
  -2   9   3    7.60    1.10
   1  -9  -3   17.70    1.00
   1  -9  -3   17.90    1.20
  -1   9   3   19.10    1.30
  -1   9   3   18.40    1.10
  -1   9   3   17.20    1.10
  -1   9   3   17.60    1.10
   0  -9  -3    1.40    0.40
   0  -9  -3    2.10    0.50
   0   9   3    0.90    0.40
   0   9   3    1.80    0.50
   0   9   3    1.40    0.40
   0   9   3    3.00    3.10
   0   9   3    1.00    0.50
   0   9   3    1.10    0.40
  -1  -9  -3    8.80    0.90
  -1  -9  -3    7.40    0.80
   1   9   3    8.20    1.10
   1   9   3    6.50    1.20
   1   9   3    7.90    2.80
   1   9   3    8.80    0.90
  -2  -9  -3   16.70    1.10
   2   9   3   17.00    1.20
   2   9   3   14.90    1.00
   2   9   3   14.90    1.00
   2   9   3   14.60    1.20
   2   9   3   14.80    3.00
   2   9   3   18.40    1.30
   2   9   3   16.80    1.10
  -3  -9  -3    1.20    1.10
  -3  -9  -3    0.50    0.60
  -3  -9  -3    1.60    3.90
   3   9   3    0.90    0.40
   3   9   3    0.30    0.40
   3   9   3    1.00    0.50
   3   9   3    0.30    0.50
   3   9   3    0.60    0.40
   3   9   3    0.90    0.50
   4   9   3    2.90    0.60
   4   9   3    3.00    0.60
   4   9   3    2.00    0.60
   4   9   3    2.20    0.50
   4   9   3    3.20    0.60
   4   9   3    3.40    0.50
  -5  -9  -3   65.09    2.40
   5   9   3   62.09    2.60
   5   9   3   65.69    2.60
   5   9   3   64.99    2.60
   5   9   3   67.39    2.70
   5   9   3   68.09    2.80
   5   9   3   66.79    2.60
  -6  -9  -3   69.89    2.60
  -6  -9  -3   70.49    2.60
   6   9   3   70.99    2.60
   6   9   3   77.19    3.00
   6   9   3   74.89    2.80
   6   9   3   74.19    2.80
   6   9   3   73.39    2.80
   6   9   3   75.29    2.80
  -7  -9  -3    0.20    0.50
  -7  -9  -3    1.00    0.40
  -7  -9  -3   -0.40    0.80
   7   9   3    0.30    0.40
   7   9   3    1.10    0.50
   7   9   3    0.60    0.40
   7   9   3    0.40    0.30
   7   9   3    0.70    0.40
  -8  -9  -3    1.00    0.50
  -8  -9  -3    0.20    1.00
  -8  -9  -3    1.10    0.30
   8   9   3    1.50    0.40
   8   9   3    1.20    0.40
   8   9   3    0.70    0.40
   8   9   3    1.20    0.40
   8   9   3    1.20    0.40
  -9  -9  -3    0.20    0.70
  -9  -9  -3   -0.10    0.30
   9   9   3    0.30    0.20
   9   9   3    0.10    0.30
   9   9   3    0.10    0.30
   9   9   3    0.20    0.30
   1 -10  -3    6.30    1.10
   1 -10  -3    7.00    0.60
   1 -10  -3    5.90    0.80
  -1  10   3    7.30    0.60
  -1  10   3    7.10    0.70
  -1  10   3    7.40    0.70
   0 -10  -3   57.29    2.10
   0 -10  -3   52.29    2.20
   0 -10  -3   57.19    2.70
   0  10   3   60.19    2.30
   0  10   3   55.09    2.10
   0  10   3   58.69    2.20
   0  10   3   59.09    2.20
  -1 -10  -3   20.60    1.10
  -1 -10  -3   19.10    1.90
  -1 -10  -3   17.40    1.20
   1  10   3   19.20    1.30
   1  10   3   19.10    1.30
   1  10   3   20.70    1.20
   1  10   3   20.20    1.20
  -2 -10  -3    0.30    0.70
  -2 -10  -3    0.70    0.50
  -2 -10  -3    1.90    1.30
   2  10   3    0.10    0.40
   2  10   3   -0.50    0.40
   2  10   3    0.30    0.40
   2  10   3    0.20    0.40
   2  10   3    0.50    0.40
  -3 -10  -3    3.60    0.60
  -3 -10  -3    2.90    0.50
   3  10   3    2.10    0.50
   3  10   3    1.50    0.40
   3  10   3    1.80    0.60
   3  10   3    1.70    0.40
   3  10   3    1.80    0.50
  -4 -10  -3    8.70    1.00
   4  10   3    9.50    0.80
   4  10   3    8.00    1.00
   4  10   3   11.10    1.00
   4  10   3    9.30    0.90
   4  10   3    9.40    0.80
   5  10   3   11.50    0.90
   5  10   3   13.10    1.00
   5  10   3   12.00    1.00
   5  10   3   10.80    0.90
   5  10   3   11.00    1.20
   5  10   3   10.70    0.90
  -6 -10  -3   31.90    1.50
  -6 -10  -3   32.20    1.60
   6  10   3   37.70    1.80
   6  10   3   34.30    1.60
   6  10   3   36.90    1.60
   6  10   3   32.10    1.40
   6  10   3   35.30    1.60
   6  10   3   34.70    1.60
  -7 -10  -3   51.99    2.20
  -7 -10  -3   68.39    4.00
   7  10   3   58.59    2.40
   7  10   3   57.59    2.20
   7  10   3   59.69    2.20
   7  10   3   58.89    2.30
  -8 -10  -3    2.90    0.60
  -8 -10  -3    5.20    0.70
   8  10   3    4.40    0.60
   8  10   3    4.50    0.60
   8  10   3    4.50    0.50
   8  10   3    5.00    0.70
   8  10   3    4.80    0.70
  -1 -11  -3    0.50    0.40
   1  11   3   -0.10    0.30
   1  11   3    0.00    0.30
   1  11   3    0.20    0.30
   2  11   3    3.50    0.50
   2  11   3    3.60    0.50
   2  11   3    4.60    0.60
   2  11   3    4.80    0.70
   3  11   3   11.70    1.00
   3  11   3   12.00    1.20
   3  11   3    7.20    1.10
   3  11   3   10.10    0.90
   4  11   3    4.30    0.60
   4  11   3    2.60    0.30
   4  11   3    4.80    0.70
   4  11   3    3.40    0.60
   5  11   3    1.90    0.50
   5  11   3    2.20    0.30
   5  11   3    3.00    0.70
   5  11   3    3.80    0.50
   6  11   3    0.80    0.30
   6  11   3    1.30    0.40
   6  11   3    0.90    0.30
   6  11   3    0.60    0.20
   6  11   3    0.90    0.30
   7  11   3    0.80    0.30
   7  11   3    0.10    0.20
   7  11   3    0.30    0.30
   7  11   3    0.10    0.30
   4   9  -4    1.50    0.40
   4   9  -4    0.90    0.30
   4   9  -4    0.90    0.40
  -4  -9   4    1.00    0.30
   3   9  -4    0.80    0.40
   3   9  -4    0.40    0.30
  -3  -9   4    0.80    0.30
   7   8  -4    0.90    0.30
  -7  -8   4    1.20    0.40
  -7  -8   4    1.40    0.40
   6   8  -4    0.30    0.40
   6   8  -4   -0.20    0.30
   6   8  -4    0.00    0.30
  -6  -8   4   -0.60    0.60
  -6  -8   4    0.30    0.30
   5   8  -4    0.00    0.20
   5   8  -4   -0.10    0.30
   5   8  -4   -0.30    0.30
   5   8  -4    0.00    0.40
  -5  -8   4   -0.40    0.50
  -5  -8   4    0.00    0.30
   4   8  -4    4.50    0.50
   4   8  -4    3.50    0.50
   4   8  -4    4.00    0.60
   4   8  -4    5.00    0.80
   4   8  -4    5.10    0.80
   4   8  -4    4.40    0.50
  -4  -8   4    5.00    0.70
  -4  -8   4    5.00    0.70
  -4  -8   4    3.40    0.80
   3   8  -4    0.30    0.40
   3   8  -4    0.30    0.30
   3   8  -4    0.30    0.40
   3   8  -4    0.50    0.40
   3   8  -4   -0.10    0.30
  -3  -8   4    0.80    0.50
  -3  -8   4    0.50    1.10
  -3  -8   4    0.20    0.30
  -3  -8   4   -0.10    0.60
   2   8  -4    2.10    0.40
   2   8  -4    1.80    0.40
   2   8  -4    2.50    0.40
   2   8  -4    2.20    0.60
   2   8  -4    2.40    0.40
   2   8  -4    2.00    0.40
  -2  -8   4    2.50    0.60
  -2  -8   4    2.40    0.40
  -2  -8   4    3.10    0.60
  -2  -8   4    3.40    0.90
   1   8  -4   38.20    1.40
   1   8  -4   38.00    1.80
   1   8  -4   40.40    1.50
   1   8  -4   40.40    1.60
  -1  -8   4   35.60    1.80
  -1  -8   4   34.30    2.10
  -1  -8   4   39.50    1.70
  -1  -8   4   38.20    1.60
   0   8  -4   19.30    0.90
   0   8  -4   21.10    1.30
   0   8  -4   23.00    1.00
   0   8  -4   21.20    1.30
   0  -8   4   22.80    1.10
   0  -8   4   26.40    1.90
   0  -8   4   23.00    1.20
   8   7  -4    2.00    0.30
   8   7  -4    2.00    0.30
   8   7  -4    2.40    0.40
  -8  -7   4    3.10    0.40
  -8  -7   4    2.40    0.40
  -8  -7   4    2.50    0.90
   7   7  -4    0.60    0.30
   7   7  -4    1.10    0.40
  -7  -7   4    0.50    0.30
  -7  -7   4    1.10    0.80
  -7  -7   4    0.90    0.60
   6   7  -4   -0.70    0.40
   6   7  -4   -0.50    0.30
   6   7  -4    0.00    0.30
   6   7  -4   -0.10    0.50
   6   7  -4    0.20    0.40
  -6  -7   4    0.20    0.30
  -6  -7   4    0.40    0.50
   5   7  -4    0.20    0.50
   5   7  -4    0.30    0.50
   5   7  -4    0.20    0.30
   5   7  -4   -0.10    0.40
   5   7  -4    0.00    0.40
  -5  -7   4    0.20    0.30
  -5  -7   4    0.40    0.50
   4   7  -4    1.70    0.40
   4   7  -4    2.80    0.50
   4   7  -4    2.40    0.70
   4   7  -4    2.10    0.40
   4   7  -4    2.40    0.50
  -4  -7   4    2.40    0.50
  -4  -7   4    1.90    0.60
  -4  -7   4    4.10    0.90
  -4  -7   4    3.10    1.10
   3   7  -4    4.60    0.60
   3   7  -4    4.60    0.60
   3   7  -4    4.60    0.70
   3   7  -4    4.80    0.70
   3   7  -4    5.30    0.80
   3   7  -4    6.20    0.80
  -3  -7   4    4.20    0.90
  -3  -7   4    6.00    0.70
  -3  -7   4    6.10    0.80
  -3  -7   4    5.80    0.80
   2   7  -4   12.00    1.00
   2   7  -4   10.50    1.10
   2   7  -4   11.20    0.80
   2   7  -4   10.90    0.90
   2   7  -4   11.10    1.20
   2   7  -4   10.50    0.90
  -2  -7   4   10.20    1.00
  -2  -7   4   11.30    0.90
  -2  -7   4   10.00    1.40
  -2  -7   4   10.80    1.10
   1   7  -4    1.70    0.50
   1   7  -4    2.80    0.50
   1   7  -4    2.00    0.50
   1   7  -4    1.80    0.40
  -1  -7   4    2.00    0.80
  -1  -7   4    1.70    0.40
  -1  -7   4    2.10    0.60
  -1  -7   4    1.50    0.50
   0   7  -4   57.69    2.20
   0   7  -4   59.09    2.20
   0   7  -4   56.29    2.10
   0  -7   4   58.19    2.40
   0  -7   4   62.99    2.40
   0  -7   4   52.09    2.60
   0  -7   4   54.19    2.40
  -1   7  -4   24.40    1.10
  -1   7  -4   25.80    1.20
   1  -7   4   25.40    1.30
   1  -7   4   22.60    1.50
   1  -7   4   24.80    1.20
   1  -7   4   24.60    1.80
  -2   7  -4    0.50    0.20
  -2   7  -4    0.90    0.30
   2  -7   4    0.90    0.40
   2  -7   4   -0.80    0.70
   2  -7   4   -0.60    0.80
   2  -7   4    0.60    0.30
   2  -7   4    1.00    0.30
   9   6  -4    0.40    0.20
  -9  -6   4   -0.10    0.30
  -9  -6   4    0.20    0.40
   8   6  -4    4.80    0.60
  -8  -6   4    5.60    0.60
  -8  -6   4    5.60    0.90
  -8  -6   4    3.80    0.80
   7   6  -4    0.10    0.30
   7   6  -4    1.30    0.50
   7   6  -4    1.00    0.40
   7   6  -4    0.40    0.30
  -7  -6   4    1.40    0.60
  -7  -6   4    0.20    0.70
  -7  -6   4    0.70    0.40
   6   6  -4   -0.20    0.30
   6   6  -4   -0.50    0.50
   6   6  -4   -0.50    0.30
   6   6  -4    0.20    0.40
  -6  -6   4    0.10    0.50
  -6  -6   4    0.10    0.40
   5   6  -4   70.79    2.70
   5   6  -4   75.49    2.80
   5   6  -4   74.89    3.30
   5   6  -4   69.29    2.60
  -5  -6   4   74.19    2.70
  -5  -6   4   71.69    2.90
  -5  -6   4   68.49    3.30
  -5  -6   4   71.69    2.70
   4   6  -4   63.19    2.40
   4   6  -4   64.19    2.50
   4   6  -4   69.89    2.70
   4   6  -4   67.89    2.80
   4   6  -4   63.99    2.50
   4   6  -4   64.09    2.50
  -4  -6   4   64.59    5.00
  -4  -6   4   65.09    2.50
  -4  -6   4   66.59    2.50
  -4  -6   4   67.09    2.70
  -4  -6   4   62.69    2.90
   3   6  -4    0.00    0.40
   3   6  -4    0.00    0.50
   3   6  -4   -0.20    0.40
   3   6  -4   -0.40    0.30
   3   6  -4   -0.60    0.40
   3   6  -4   -0.30    0.30
  -3  -6   4    2.30    2.00
  -3  -6   4   -0.40    0.60
  -3  -6   4   -0.30    0.40
  -3  -6   4    0.00    0.40
  -3  -6   4   -0.50    0.30
  -3  -6   4   -1.00    2.90
   2   6  -4   25.10    1.30
   2   6  -4   24.20    1.40
   2   6  -4   22.40    1.30
   2   6  -4   24.90    1.30
   2   6  -4   24.80    1.30
  -2  -6   4   23.50    5.60
  -2  -6   4   23.20    1.30
  -2  -6   4   24.60    1.30
  -2  -6   4   27.10    3.10
  -2  -6   4   26.20    1.70
  -2  -6   4   23.20    1.40
   1   6  -4   53.69    2.30
   1   6  -4   58.99    2.30
   1   6  -4   60.59    2.30
   1   6  -4   58.29    2.40
   1   6  -4   59.99    2.30
  -1  -6   4   59.99    2.30
  -1  -6   4   60.49    2.40
  -1  -6   4   57.79    2.80
  -1  -6   4   57.89    2.40
  -1  -6   4   60.19    3.90
   0   6  -4   96.79    6.70
   0   6  -4  104.89    3.60
   0   6  -4  104.49    3.60
   0   6  -4   97.89    3.60
   0   6  -4  106.99    3.60
   0  -6   4  102.59    3.60
   0  -6   4  102.99    3.70
   0  -6   4  105.19    4.40
   0  -6   4  103.59    3.60
   0  -6   4  104.99    4.00
  -1   6  -4   11.20    3.80
  -1   6  -4   14.00    1.00
  -1   6  -4   15.10    1.00
  -1   6  -4   14.50    1.00
   1  -6   4   14.40    1.00
   1  -6   4   14.00    1.20
   1  -6   4   16.30    1.10
   1  -6   4   15.10    1.00
   1  -6   4   14.80    1.50
  -2   6  -4    1.10    0.40
  -2   6  -4    0.50    0.70
  -2   6  -4    0.20    0.40
   2  -6   4    0.70    0.60
   2  -6   4    0.30    0.80
   2  -6   4    1.40    0.60
   2  -6   4    1.30    0.40
  -3   6  -4    3.50    0.40
  -3   6  -4    3.30    0.50
   3  -6   4    2.60    0.80
   3  -6   4    3.10    0.80
   3  -6   4    3.80    0.60
   3  -6   4    2.50    0.40
   3  -6   4    2.60    0.40
  -4   6  -4   23.00    1.00
  -4   6  -4   22.50    1.00
   4  -6   4   22.20    1.00
   4  -6   4   21.70    1.10
   9   5  -4    1.80    0.30
  -9  -5   4    1.90    0.40
  -9  -5   4    1.60    0.40
  -9  -5   4    2.10    0.90
   8   5  -4    0.40    0.40
  -8  -5   4    0.20    0.30
  -8  -5   4   -0.20    1.10
  -8  -5   4    0.40    0.60
  -8  -5   4   -0.10    0.30
   7   5  -4    2.20    0.50
   7   5  -4    2.80    0.60
   7   5  -4    2.20    0.50
   7   5  -4    2.40    0.50
  -7  -5   4    2.70    0.70
  -7  -5   4    2.70    0.50
  -7  -5   4    2.10    0.80
   6   5  -4  114.39    3.90
   6   5  -4  111.79    4.10
   6   5  -4  124.19    4.10
   6   5  -4  122.09    4.20
  -6  -5   4  127.29    4.10
   5   5  -4   39.40    1.80
   5   5  -4   38.20    1.90
   5   5  -4   40.30    1.80
   5   5  -4   35.60    1.60
   5   5  -4   39.80    1.90
  -5  -5   4   37.50    1.90
  -5  -5   4   36.00    2.20
  -5  -5   4   40.50    1.70
  -5  -5   4   37.60    3.60
   4   5  -4    8.10    1.10
   4   5  -4    8.70    0.80
   4   5  -4    8.60    1.00
   4   5  -4    9.50    0.90
   4   5  -4    6.50    0.80
  -4  -5   4    8.60    1.10
  -4  -5   4    7.20    0.80
  -4  -5   4    9.10    1.90
  -4  -5   4    8.30    1.00
  -4  -5   4    7.30    0.90
   3   5  -4    2.30    0.50
   3   5  -4    1.50    0.40
   3   5  -4    1.10    0.40
   3   5  -4    1.00    0.40
  -3  -5   4    0.90    0.50
  -3  -5   4    2.70    1.30
  -3  -5   4    1.00    0.40
  -3  -5   4    0.90    3.00
  -3  -5   4    1.20    0.40
  -3  -5   4    1.00    0.60
   2   5  -4   17.30    1.10
   2   5  -4   19.10    1.10
   2   5  -4   18.60    1.10
   2   5  -4   18.00    1.10
  -2  -5   4   12.70    2.00
  -2  -5   4   21.30    2.90
  -2  -5   4   19.00    1.00
  -2  -5   4   24.20    3.20
  -2  -5   4   19.20    1.20
  -2  -5   4   14.20    2.10
  -2  -5   4   18.20    1.40
  -2  -5   4   18.40    1.10
   1   5  -4   39.50    1.80
   1   5  -4   40.40    1.70
   1   5  -4   39.40    3.70
   1   5  -4   40.40    1.80
   1   5  -4   42.60    2.10
  -1  -5   4   42.20    1.90
  -1  -5   4   39.40    1.80
  -1  -5   4   40.90    2.10
  -1  -5   4   47.30    4.80
  -1  -5   4   41.80    1.80
  -1  -5   4   42.30    3.30
  -1  -5   4   40.30    1.70
  -1  -5   4   40.00    2.60
   0   5  -4   47.60    2.00
   0   5  -4   46.40    2.00
   0   5  -4   45.10    3.50
   0   5  -4   45.90    1.90
   0   5  -4   48.90    2.00
   0  -5   4   49.20    2.10
   0  -5   4   58.69    2.60
   0  -5   4   48.60    2.20
   0  -5   4   45.50    3.00
   0  -5   4   47.00    2.00
   0  -5   4   47.00    2.40
  -1   5  -4  138.49    4.60
  -1   5  -4  132.09    4.50
  -1   5  -4  134.69    4.60
  -1   5  -4  129.59    6.30
  -1   5  -4  137.69    4.70
   1  -5   4  138.89    4.50
   1  -5   4  125.89    5.70
   1  -5   4  138.79    4.70
  -2   5  -4    1.60    0.50
  -2   5  -4    2.00    1.90
  -2   5  -4    2.30    0.50
   2  -5   4    1.40    0.40
  -3   5  -4    9.90    0.80
  -3   5  -4    7.60    3.30
   3  -5   4    6.70    1.00
   3  -5   4    7.10    0.90
   3  -5   4    9.30    0.80
   3  -5   4    8.60    0.80
   3  -5   4    9.80    1.20
  -4   5  -4    9.80    0.80
   4  -5   4    9.40    0.90
   4  -5   4   10.10    0.80
   4  -5   4    9.70    0.80
   4  -5   4    6.40    1.10
   4  -5   4    9.60    1.30
  -5   5  -4   -0.10    0.30
  -5   5  -4    0.20    0.20
   5  -5   4    0.20    0.30
   5  -5   4    0.30    0.40
   9   4  -4    0.10    0.30
  -9  -4   4    0.40    0.40
  -9  -4   4    0.00    0.50
  -9  -4   4    0.90    0.80
   8   4  -4    0.80    0.50
  -8  -4   4    1.20    0.70
  -8  -4   4   -0.70    0.70
  -8  -4   4    1.00    0.40
  -8  -4   4    0.70    0.40
   7   4  -4    3.80    0.50
   7   4  -4    3.90    0.60
  -7  -4   4    4.20    0.80
  -7  -4   4    5.70    1.00
  -7  -4   4    4.30    0.80
  -7  -4   4    5.30    0.70
   6   4  -4   10.70    1.10
   6   4  -4    9.20    1.10
   6   4  -4    8.50    0.80
   6   4  -4   11.30    0.90
  -6  -4   4    5.80    1.70
  -6  -4   4    9.40    1.10
  -6  -4   4   10.30    0.90
  -6  -4   4   10.00    1.30
   5   4  -4   30.20    1.50
   5   4  -4   33.70    1.70
   5   4  -4   34.70    1.60
   5   4  -4   32.70    1.80
   5   4  -4   31.00    1.60
   5   4  -4   32.10    1.50
  -5  -4   4   33.50    1.60
  -5  -4   4   33.70    1.50
  -5  -4   4   31.40    1.50
  -5  -4   4   29.90    1.90
  -5  -4   4   29.90    2.80
   4   4  -4    9.00    1.10
   4   4  -4    8.40    0.90
   4   4  -4   10.00    0.90
   4   4  -4    8.90    0.90
   4   4  -4    9.10    0.80
  -4  -4   4    9.80    1.70
  -4  -4   4    9.50    0.90
  -4  -4   4   11.30    3.40
  -4  -4   4    9.80    0.80
  -4  -4   4    9.20    0.90
   3   4  -4    1.50    0.40
   3   4  -4    1.80    0.50
   3   4  -4    1.40    0.40
   3   4  -4    0.70    0.40
  -3  -4   4    1.20    1.00
  -3  -4   4    2.00    1.10
  -3  -4   4    2.20    0.60
  -3  -4   4    1.20    0.40
  -3  -4   4    2.20    0.40
  -3  -4   4    1.60    1.20
  -3  -4   4    1.80    0.50
   2   4  -4   25.10    1.20
   2   4  -4   24.00    1.20
   2   4  -4   26.30    1.30
   2   4  -4   25.60    1.20
  -2  -4   4   25.60    1.20
  -2  -4   4   26.40    1.30
  -2  -4   4   27.80    2.20
  -2  -4   4   26.00    1.50
  -2  -4   4   26.00    2.10
  -2  -4   4   24.50    2.10
   1   4  -4   15.90    1.10
   1   4  -4   18.80    1.20
   1   4  -4   19.60    1.10
   1   4  -4   18.20    1.90
   1   4  -4   18.30    1.10
   1   4  -4   17.70    1.00
   1   4  -4   17.50    1.00
  -1  -4   4   19.50    2.00
  -1  -4   4   19.90    1.10
  -1  -4   4   19.80    1.10
  -1  -4   4   18.70    1.90
  -1  -4   4   20.20    1.60
  -1  -4   4   16.90    1.90
  -1  -4   4   18.30    1.00
   0   4  -4    3.00    0.40
   0   4  -4    4.30    0.50
   0   4  -4    3.10    0.50
   0   4  -4    3.00    1.10
   0   4  -4    3.80    0.50
   0   4  -4    3.20    0.40
   0  -4   4    3.40    0.70
   0  -4   4    5.20    1.40
   0  -4   4    5.70    1.10
   0  -4   4    4.10    1.20
   0  -4   4    3.20    0.50
   0  -4   4    2.70    0.50
  -1   4  -4  170.78    5.50
  -1   4  -4  168.18    5.50
  -1   4  -4  166.78    5.90
  -1   4  -4  166.18    5.40
   1  -4   4  196.48    6.10
   1  -4   4  174.28    5.70
   1  -4   4  175.08    6.70
   1  -4   4  165.68    5.70
  -2   4  -4   64.29    2.40
  -2   4  -4   59.09    2.20
  -2   4  -4   62.09    2.30
  -2   4  -4   62.09    3.90
   2  -4   4   63.79    2.40
   2  -4   4   55.89    3.30
   2  -4   4   62.69    2.50
   2  -4   4   63.29    2.80
   2  -4   4   60.59    2.40
  -3   4  -4   14.30    0.80
  -3   4  -4   13.70    1.00
  -3   4  -4   13.60    2.70
   3  -4   4   14.70    1.00
   3  -4   4   14.40    2.20
   3  -4   4   14.10    1.20
   3  -4   4   11.90    1.40
   3  -4   4   13.70    1.20
  -4   4  -4   -0.10    0.30
  -4   4  -4   -0.20    0.30
  -4   4  -4   -0.30    1.90
   4  -4   4    0.00    0.30
   4  -4   4    0.70    0.70
   4  -4   4    0.00    0.70
   4  -4   4   -4.20    5.10
   4  -4   4    0.20    0.40
  -5   4  -4    0.10    0.30
   5  -4   4    0.20    0.50
   5  -4   4    0.10    0.30
   5  -4   4   -0.20    0.40
   5  -4   4   -0.70    0.80
   5  -4   4    0.30    0.50
  -6   4  -4    9.70    0.70
   6  -4   4    9.50    0.70
   6  -4   4    8.70    0.90
   9   3  -4    5.70    0.70
  -9  -3   4    5.00    0.90
  -9  -3   4    5.90    0.60
  -9  -3   4    8.80    1.00
   8   3  -4    2.90    0.50
   8   3  -4    3.20    0.40
  -8  -3   4    4.00    0.70
  -8  -3   4    3.60    0.80
  -8  -3   4    3.40    0.70
  -8  -3   4    2.50    0.50
  -8  -3   4    4.40    0.90
   7   3  -4    3.50    0.50
   7   3  -4    3.50    0.50
   7   3  -4    4.00    0.60
   7   3  -4    3.20    0.60
  -7  -3   4    4.70    0.70
  -7  -3   4    3.70    0.60
  -7  -3   4    4.00    0.50
  -7  -3   4    4.00    0.90
  -7  -3   4    2.30    1.00
   6   3  -4   15.40    1.10
   6   3  -4   14.20    1.10
   6   3  -4   14.20    0.90
  -6  -3   4   12.10    1.70
  -6  -3   4   13.70    2.00
  -6  -3   4   13.90    1.50
  -6  -3   4   15.20    1.30
  -6  -3   4   15.60    1.20
   5   3  -4    7.90    1.50
   5   3  -4   10.40    1.00
   5   3  -4   11.50    1.00
   5   3  -4   11.60    0.90
   5   3  -4   11.70    0.80
  -5  -3   4    9.50    1.00
  -5  -3   4   15.60    1.50
  -5  -3   4   11.70    0.80
  -5  -3   4   11.50    1.00
  -5  -3   4   10.40    3.60
  -5  -3   4   10.90    1.80
  -5  -3   4   12.40    1.20
   4   3  -4    0.40    0.30
   4   3  -4   -1.20    0.90
   4   3  -4    0.20    0.30
   4   3  -4   -0.60    0.30
   4   3  -4   -0.20    0.30
   4   3  -4    0.20    0.40
  -4  -3   4   -0.70    0.30
  -4  -3   4    0.60    0.90
  -4  -3   4   -0.20    0.30
  -4  -3   4    0.00    0.80
  -4  -3   4    0.70    0.50
   3   3  -4  481.75   15.40
   3   3  -4  492.75   15.70
   3   3  -4  494.45   15.50
   3   3  -4  509.85   16.20
   3   3  -4  549.35   15.80
   3   3  -4  528.75   15.60
  -3  -3   4  525.35   15.60
  -3  -3   4  537.25   17.40
  -3  -3   4  508.05   15.80
  -3  -3   4  525.65   16.50
  -3  -3   4  505.45   15.50
   2   3  -4  255.37    8.20
   2   3  -4  247.38    8.10
   2   3  -4  254.57    8.10
   2   3  -4  260.27    8.80
  -2  -3   4  272.97    8.20
  -2  -3   4  259.07    8.70
  -2  -3   4  266.27    8.90
  -2  -3   4  268.97    8.40
  -2  -3   4  266.47    8.10
  -2  -3   4  266.67    8.20
  -2  -3   4  265.47    9.10
   1   3  -4   36.20    1.60
   1   3  -4   44.90    1.80
   1   3  -4   39.70    1.60
  -1  -3   4   40.10    2.20
  -1  -3   4   38.90    1.60
  -1  -3   4   35.50    2.00
  -1  -3   4   41.90    1.90
  -1  -3   4   37.80    2.10
  -1  -3   4   41.00    2.30
   0   3  -4  147.39    4.80
   0   3  -4  143.19    4.80
   0  -3   4  153.58    5.20
   0  -3   4  153.78    5.10
   0  -3   4  149.49    5.60
   0  -3   4  145.49    5.30
   0  -3   4  148.89    4.80
   0  -3   4  143.09    4.70
  -1   3  -4  230.58    7.50
  -1   3  -4  225.58    7.30
  -1   3  -4  227.48    7.30
   1  -3   4  237.98    7.40
   1  -3   4  230.28    7.70
   1  -3   4  236.08    7.30
   1  -3   4  239.18    7.60
   1  -3   4  233.18    7.20
  -2   3  -4    2.30    0.50
  -2   3  -4    1.70    0.40
  -2   3  -4    2.60    0.40
  -2   3  -4    1.90    1.10
  -2   3  -4    1.20    0.50
  -2   3  -4    2.60    0.60
   2  -3   4    2.10    1.30
   2  -3   4    2.40    0.40
   2  -3   4    1.50    0.70
   2  -3   4    3.70    0.60
   2  -3   4    2.80    0.90
   2  -3   4    2.00    0.60
   2  -3   4    1.80    0.40
   2  -3   4    2.20    0.60
  -3   3  -4    1.30    1.60
  -3   3  -4    1.10    0.60
  -3   3  -4    1.20    0.40
  -3   3  -4    1.60    0.50
  -3   3  -4    0.60    0.30
   3  -3   4    2.20    1.70
   3  -3   4    2.40    1.90
   3  -3   4    0.60    0.40
   3  -3   4    0.40    0.60
   3  -3   4    0.80    0.50
   3  -3   4    0.90    0.40
   3  -3   4    0.10    0.30
  -4   3  -4    1.80    2.80
  -4   3  -4    2.30    0.40
  -4   3  -4    3.20    0.70
  -4   3  -4    1.60    0.50
   4  -3   4    2.80    0.90
   4  -3   4    2.30    0.60
   4  -3   4    2.10    0.70
   4  -3   4    1.90    1.80
   4  -3   4    2.20    0.70
   4  -3   4    1.70    0.40
  -5   3  -4   23.60    3.30
  -5   3  -4   24.00    1.30
  -5   3  -4   23.80    1.70
  -5   3  -4   24.30    1.20
   5  -3   4   21.20    1.30
   5  -3   4   23.90    1.20
   5  -3   4   21.90    1.80
   5  -3   4   25.30    1.80
   5  -3   4   23.70    1.40
   5  -3   4   25.60    1.30
  -6   3  -4    3.30    0.50
  -6   3  -4    5.00    0.70
  -6   3  -4    0.50    1.20
   6  -3   4    2.60    1.10
   6  -3   4    3.60    0.50
   6  -3   4    4.30    0.60
  -7   3  -4    0.00    0.30
   7  -3   4   -0.70    0.30
   7  -3   4   -0.30    0.20
   9   2  -4    0.80    0.30
  -9  -2   4    0.90    0.40
  -9  -2   4    0.70    0.30
  -9  -2   4   -0.30    0.70
   8   2  -4    6.60    1.20
   8   2  -4    7.50    0.70
   8   2  -4    7.80    0.80
  -8  -2   4    8.00    0.80
  -8  -2   4    6.70    1.00
  -8  -2   4    7.70    1.00
  -8  -2   4    7.90    0.80
   7   2  -4   -0.20    0.40
   7   2  -4    0.20    0.80
   7   2  -4    0.60    0.30
  -7  -2   4    1.10    0.30
  -7  -2   4    1.00    0.70
  -7  -2   4    1.80    0.50
  -7  -2   4    0.50    0.40
  -7  -2   4    0.40    0.60
  -7  -2   4   -2.20    2.80
   6   2  -4   12.20    2.20
   6   2  -4   11.90    0.90
   6   2  -4   13.60    1.10
   6   2  -4   12.40    1.30
  -6  -2   4   13.20    1.10
  -6  -2   4   13.40    1.00
  -6  -2   4   12.00    0.80
  -6  -2   4   10.50    1.80
  -6  -2   4   12.50    1.20
   5   2  -4    2.60    1.10
   5   2  -4    3.60    0.50
   5   2  -4    3.00    0.50
   5   2  -4    2.50    0.50
   5   2  -4    3.50    0.70
   5   2  -4    3.10    0.40
   5   2  -4    2.40    0.50
  -5  -2   4    2.00    0.70
  -5  -2   4    3.10    0.40
  -5  -2   4    4.20    0.60
  -5  -2   4    4.70    1.40
  -5  -2   4    3.00    1.00
  -5  -2   4    3.30    0.70
  -5  -2   4    2.70    0.70
  -5  -2   4    3.20    0.60
   4   2  -4  765.62   23.60
   4   2  -4  753.62   23.40
   4   2  -4  740.73   23.50
   4   2  -4  766.62   23.20
  -4  -2   4  803.42   23.00
  -4  -2   4  767.52   23.00
  -4  -2   4  783.82   23.10
  -4  -2   4  781.12   23.30
  -4  -2   4  769.82   23.90
   3   2  -4 1146.69   35.20
   3   2  -4 1131.09   35.30
   3   2  -4 1216.48   35.30
  -3  -2   4 1212.48   36.10
  -3  -2   4 1234.58   35.50
  -3  -2   4 1220.78   35.30
  -3  -2   4 1193.78   35.20
  -3  -2   4 1168.08   35.90
  -3  -2   4 1191.78   35.30
   2   2  -4   18.30    1.40
   2   2  -4   16.70    1.00
   2   2  -4   17.70    0.90
  -2  -2   4   16.30    0.80
  -2  -2   4   18.00    1.00
  -2  -2   4   18.00    1.80
  -2  -2   4   19.90    1.40
  -2  -2   4   18.40    1.10
  -2  -2   4   17.50    0.90
   1   2  -4   42.30    1.60
   1   2  -4   44.10    1.70
   1   2  -4   43.60    2.10
   1   2  -4   45.30    1.80
  -1  -2   4   46.30    2.00
  -1  -2   4   42.70    1.70
  -1  -2   4   45.50    2.20
  -1  -2   4   42.80    1.60
  -1  -2   4   43.20    1.80
  -1  -2   4   43.60    2.10
  -1  -2   4   43.70    1.70
   0   2  -4   31.00    1.30
   0   2  -4   32.60    1.30
   0   2  -4   34.50    1.50
   0  -2   4   33.40    1.80
   0  -2   4   35.30    1.40
   0  -2   4   32.40    1.40
   0  -2   4   33.40    1.30
   0  -2   4   34.40    1.60
   0  -2   4   33.30    1.70
   0  -2   4   36.20    2.00
   0  -2   4   33.90    1.60
  -1   2  -4  434.96   13.30
  -1   2  -4  438.96   13.30
  -1   2  -4  429.46   13.20
  -1   2  -4  442.26   13.50
   1  -2   4  451.65   13.30
   1  -2   4  435.96   13.60
   1  -2   4  444.76   13.70
   1  -2   4  446.76   13.50
   1  -2   4  435.46   13.20
  -2   2  -4  912.91   27.40
  -2   2  -4  914.81   27.20
  -2   2  -4  892.21   27.00
  -2   2  -4  919.51   26.90
  -2   2  -4  902.01   26.80
  -2   2  -4  886.01   26.90
   2  -2   4  928.21   27.40
   2  -2   4  902.41   27.20
   2  -2   4  894.11   27.10
   2  -2   4  906.11   26.90
   2  -2   4  883.61   27.00
   2  -2   4  917.41   27.00
   2  -2   4  914.51   27.50
  -3   2  -4   39.80    1.60
  -3   2  -4   39.60    1.70
  -3   2  -4   41.30    2.40
  -3   2  -4   39.40    1.50
  -3   2  -4   38.00    1.80
  -3   2  -4   37.40    1.70
   3  -2   4   40.20    1.60
   3  -2   4   40.20    1.90
   3  -2   4   35.30    2.50
   3  -2   4   36.80    2.20
   3  -2   4   39.70    1.80
   3  -2   4   38.00    1.80
   3  -2   4   40.60    1.70
  -4   2  -4    5.50    0.70
  -4   2  -4    4.70    0.60
  -4   2  -4    5.00    0.80
  -4   2  -4    5.40    2.40
  -4   2  -4    5.10    0.60
   4  -2   4    3.40    0.80
   4  -2   4    5.70    0.80
   4  -2   4    5.00    1.80
   4  -2   4    6.30    2.20
   4  -2   4    5.30    0.60
   4  -2   4    5.00    0.60
   4  -2   4    3.20    0.70
   4  -2   4    5.80    0.70
  -5   2  -4    1.60    0.40
  -5   2  -4   -0.30    2.80
  -5   2  -4    1.10    0.60
  -5   2  -4    1.30    0.40
   5  -2   4    2.30    1.60
   5  -2   4    4.20    4.20
   5  -2   4    1.30    0.40
   5  -2   4    1.50    0.70
   5  -2   4    0.60    0.70
   5  -2   4    1.30    0.40
   5  -2   4    1.60    0.90
  -6   2  -4    1.90    0.70
  -6   2  -4    1.30    2.20
  -6   2  -4    1.40    0.40
  -6   2  -4    1.80    0.40
   6  -2   4    1.70    0.50
   6  -2   4    1.90    0.80
   6  -2   4    1.40    0.40
  -7   2  -4    0.10    0.70
  -7   2  -4    0.00    0.30
  -7   2  -4    0.20    0.30
   7  -2   4    0.50    0.80
   7  -2   4   -0.20    0.30
   7  -2   4   -0.30    0.30
   9   1  -4    1.80    0.40
   9   1  -4    2.00    0.30
   9   1  -4    1.70    2.10
  -9  -1   4    1.80    0.80
  -9  -1   4    2.50    0.40
  -9  -1   4    2.60    0.50
   8   1  -4    8.60    0.80
   8   1  -4    8.50    0.90
   8   1  -4    8.70    1.20
  -8  -1   4    8.90    0.80
  -8  -1   4    8.70    1.00
  -8  -1   4    6.60    1.00
   7   1  -4    5.10    1.00
   7   1  -4    5.50    0.70
  -7  -1   4    3.90    0.80
  -7  -1   4    5.10    0.70
  -7  -1   4    3.80    0.50
  -7  -1   4    5.10    0.70
   6   1  -4   23.50    1.20
   6   1  -4   26.00    1.40
   6   1  -4   26.80    1.70
   6   1  -4   20.90    2.30
  -6  -1   4   24.60    1.10
  -6  -1   4   25.00    1.60
  -6  -1   4   24.30    1.30
  -6  -1   4   22.30    2.60
  -6  -1   4   21.50    2.80
  -6  -1   4   24.40    1.50
  -6  -1   4   24.00    1.40
   5   1  -4  196.38    6.50
   5   1  -4  196.58    6.20
   5   1  -4  195.28    6.10
   5   1  -4  190.98    6.20
   5   1  -4  189.88    6.20
   5   1  -4  189.38    6.20
   5   1  -4  188.28    6.80
  -5  -1   4  195.78    6.30
  -5  -1   4  192.78    6.00
  -5  -1   4  185.68    6.90
  -5  -1   4  185.68    6.90
  -5  -1   4  196.88    6.40
  -5  -1   4  192.38    6.30
  -5  -1   4  193.58    6.20
   4   1  -4  248.98    7.90
   4   1  -4  249.28    7.90
   4   1  -4  258.97    8.50
   4   1  -4  254.27    8.00
   4   1  -4  256.07    8.00
   4   1  -4  253.87    8.10
   4   1  -4  255.57    8.20
   4   1  -4  259.97    8.00
  -4  -1   4  256.17    8.00
  -4  -1   4  260.97    8.20
  -4  -1   4  267.97    8.00
  -4  -1   4  262.67    8.00
  -4  -1   4  256.97    8.50
  -4  -1   4  262.27    8.70
  -4  -1   4  255.17    8.10
   3   1  -4    6.00    0.90
   3   1  -4    6.50    0.60
   3   1  -4    5.30    0.50
  -3  -1   4    6.90    0.60
  -3  -1   4    7.40    1.00
  -3  -1   4    6.80    0.80
  -3  -1   4    6.70    0.50
  -3  -1   4    5.00    0.70
  -3  -1   4    7.80    1.00
   2   1  -4  120.09    4.20
   2   1  -4  114.19    3.70
   2   1  -4  111.59    3.80
  -2  -1   4  120.39    4.30
  -2  -1   4  105.89    3.70
  -2  -1   4  120.29    4.10
  -2  -1   4  111.49    3.70
  -2  -1   4  118.29    3.90
   1   1  -4   61.19    2.50
   1   1  -4   56.09    2.00
  -1  -1   4   58.39    2.40
  -1  -1   4   59.19    2.10
  -1  -1   4   62.69    2.50
   0   1  -4    2.60    0.50
   0   1  -4    2.20    0.30
   0   1  -4    1.90    0.40
   0  -1   4    2.50    0.60
   0  -1   4    2.20    0.30
   0  -1   4    2.20    0.40
   0  -1   4    2.50    0.60
   0  -1   4    2.90    0.50
   0  -1   4    2.70    0.40
  -1   1  -4   26.80    1.10
  -1   1  -4   27.00    1.40
  -1   1  -4   26.20    1.20
  -1   1  -4   24.60    1.50
   1  -1   4   23.50    1.50
   1  -1   4   26.10    1.10
   1  -1   4   27.50    1.30
   1  -1   4   25.00    1.20
   1  -1   4   27.00    1.30
  -2   1  -4   86.99    2.90
  -2   1  -4   89.99    3.40
   2  -1   4   89.89    3.40
   2  -1   4   91.99    3.30
   2  -1   4   89.99    2.90
   2  -1   4   90.99    3.20
  -3   1  -4  142.29    4.60
  -3   1  -4  141.59    4.50
  -3   1  -4  143.59    5.20
  -3   1  -4  139.59    4.70
  -3   1  -4  138.49    4.60
   3  -1   4  139.69    5.20
   3  -1   4  142.79    4.80
   3  -1   4  148.79    5.10
   3  -1   4  137.69    4.60
   3  -1   4  158.88    5.10
   3  -1   4  144.69    4.70
   3  -1   4  143.79    4.90
   3  -1   4  139.79    4.50
  -4   1  -4   21.40    1.80
  -4   1  -4   21.30    1.10
  -4   1  -4   20.00    1.20
  -4   1  -4   22.00    1.30
  -4   1  -4   21.70    1.00
  -4   1  -4   21.30    1.00
   4  -1   4   20.80    1.30
   4  -1   4   23.70    2.30
   4  -1   4   22.00    1.10
   4  -1   4   20.10    1.00
   4  -1   4   22.30    1.80
   4  -1   4   21.50    1.40
   4  -1   4   20.20    1.20
  -5   1  -4    1.20    0.30
  -5   1  -4    0.90    0.50
  -5   1  -4    0.60    0.30
  -5   1  -4    1.90    1.40
  -5   1  -4    0.70    0.60
  -5   1  -4    1.10    0.40
   5  -1   4    0.50    0.60
   5  -1   4    0.70    0.30
   5  -1   4    0.70    1.10
   5  -1   4    0.70    0.60
   5  -1   4    1.00    0.50
   5  -1   4    4.60    4.20
   5  -1   4    1.50    1.30
  -6   1  -4    9.90    1.00
  -6   1  -4    7.90    2.60
  -6   1  -4    9.10    1.20
  -6   1  -4    9.50    0.80
   6  -1   4    8.90    1.30
   6  -1   4    6.70    2.50
   6  -1   4   10.40    0.80
   6  -1   4   10.00    0.90
  -7   1  -4   42.90    6.90
  -7   1  -4   31.80    1.40
  -7   1  -4   32.20    1.90
  -7   1  -4   32.90    1.60
   7  -1   4   30.90    1.40
   7  -1   4   33.40    2.00
   7  -1   4   32.50    1.60
  -8   1  -4    0.00    0.20
  -8   1  -4   -0.20    0.30
   8  -1   4   -0.30    0.20
   8  -1   4    0.10    0.80
   8  -1   4    0.10    0.30
   9   0  -4    0.80    1.40
   9   0  -4    1.80    0.30
   9   0  -4    1.40    0.40
  -9   0   4    2.20    1.00
  -9   0   4    1.90    0.50
  -9   0   4    1.50    0.30
   8   0  -4    1.00    0.70
   8   0  -4    1.10    0.30
   8   0  -4    1.00    0.40
  -8   0   4    1.20    0.40
  -8   0   4    0.30    0.70
  -8   0   4    1.00    0.30
   7   0  -4    3.70    1.00
   7   0  -4    3.90    0.50
   7   0  -4    3.10    0.50
  -7   0   4    4.40    0.60
  -7   0   4    5.00    0.70
  -7   0   4    4.90    1.00
   6   0  -4   28.10    1.80
   6   0  -4   25.80    1.70
   6   0  -4   28.20    1.30
   6   0  -4   27.50    1.30
  -6   0   4   24.70    3.20
  -6   0   4   26.50    1.30
  -6   0   4   27.30    1.70
  -6   0   4   27.50    1.20
  -6   0   4   25.20    1.50
   5   0  -4    0.40    0.90
   5   0  -4    0.80    0.40
   5   0  -4    1.20    0.30
   5   0  -4    0.40    0.30
   5   0  -4    0.20    0.40
  -5   0   4   -0.10    0.40
  -5   0   4   -1.70    1.20
  -5   0   4    0.20    0.40
  -5   0   4   -0.10    0.30
  -5   0   4    0.30    0.30
  -5   0   4    0.70    0.50
  -5   0   4    0.00    0.80
   4   0  -4   56.29    2.10
   4   0  -4   56.59    2.10
   4   0  -4   53.79    2.10
   4   0  -4   54.39    2.00
   4   0  -4   56.59    2.30
   4   0  -4   55.49    2.60
  -4   0   4   57.29    2.10
  -4   0   4   52.99    2.30
  -4   0   4   59.69    2.40
  -4   0   4   59.29    2.10
  -4   0   4   55.49    2.60
  -4   0   4   56.99    2.40
  -4   0   4   56.29    2.00
  -4   0   4   56.99    2.50
  -4   0   4   56.19    2.20
   3   0  -4   39.10    1.60
   3   0  -4   39.90    1.60
   3   0  -4   41.30    2.00
  -3   0   4   41.40    1.50
  -3   0   4   41.40    1.80
  -3   0   4   40.10    1.60
  -3   0   4   39.60    1.60
  -3   0   4   42.40    1.90
  -3   0   4   40.70    1.80
  -3   0   4   41.00    2.00
   2   0  -4  179.58    5.80
   2   0  -4  194.48    6.20
  -2   0   4  186.28    5.80
  -2   0   4  198.98    6.30
  -2   0   4  191.18    6.10
  -2   0   4  189.48    6.20
  -2   0   4  175.68    6.10
  -2   0   4  187.38    5.90
   1   0  -4  379.26   11.40
   1   0  -4  390.36   11.90
  -1   0   4  363.26   11.60
  -1   0   4  381.86   11.80
  -1   0   4  384.36   11.90
  -1   0   4  387.16   11.40
   0   0  -4  483.55   14.20
   0   0  -4  487.65   14.60
   0   0  -4  463.15   14.70
   0   0   4  469.95   14.20
   0   0   4  481.85   14.40
   0   0   4  454.35   14.70
   0   0   4  495.35   14.80
   0   0   4  486.25   14.30
  -1   0  -4    0.90    0.30
  -1   0  -4    1.20    0.20
  -1   0  -4    1.30    0.40
   1   0   4    1.60    0.40
   1   0   4    2.10    0.40
   1   0   4    1.90    0.30
   1   0   4    1.60    0.30
  -2   0  -4 1516.05   45.10
  -2   0  -4 1557.64   45.20
  -2   0  -4 1464.05   44.80
   2   0   4 1500.65   45.00
   2   0   4 1543.65   45.00
   2   0   4 1558.74   45.00
   2   0   4 1532.85   45.00
   2   0   4 1479.15   44.80
  -3   0  -4 1404.56   40.60
  -3   0  -4 1343.57   40.70
  -3   0  -4 1322.37   40.50
  -3   0  -4 1392.86   41.20
   3   0   4 1365.66   40.60
   3   0   4 1369.76   40.80
   3   0   4 1380.56   41.00
   3   0   4 1404.06   40.90
  -4   0  -4   71.99    2.60
  -4   0  -4   81.99    2.70
  -4   0  -4   77.99    2.80
  -4   0  -4   70.09    2.70
  -4   0  -4   69.69    3.20
   4   0   4   71.59    2.90
   4   0   4   70.29    3.30
   4   0   4   69.79    2.70
   4   0   4   72.89    3.10
   4   0   4   71.99    3.20
   4   0   4   73.29    3.20
   4   0   4   79.69    3.10
   4   0   4   69.19    2.70
  -5   0  -4    3.90    0.50
  -5   0  -4    4.40    0.70
  -5   0  -4    3.30    1.10
  -5   0  -4    4.90    0.70
  -5   0  -4    4.90    0.90
  -5   0  -4    5.50    0.80
   5   0   4    5.40    1.10
   5   0   4    4.10    0.60
   5   0   4    3.80    0.80
   5   0   4    2.80    0.60
   5   0   4    3.10    0.60
   5   0   4    5.50    1.20
   5   0   4    5.00    1.70
   5   0   4    3.50    0.50
  -6   0  -4   22.10    1.20
  -6   0  -4   22.70    1.50
  -6   0  -4   21.40    1.30
  -6   0  -4   21.50    2.90
  -6   0  -4   24.40    1.40
   6   0   4   22.10    1.70
   6   0   4   22.90    1.10
   6   0   4   22.60    1.30
   6   0   4   21.30    2.70
  -7   0  -4   31.60    1.90
  -7   0  -4   31.00    1.30
  -7   0  -4   36.70    1.90
   7   0   4   30.80    1.80
   7   0   4   23.60    2.00
   7   0   4   33.10    2.10
  -8   0  -4   -0.10    0.30
  -8   0  -4    1.90    0.80
  -8   0  -4   -0.30    0.40
   8   0   4   -0.50    0.70
   8   0   4    0.00    0.40
   8   0   4   -0.10    0.30
  -9   0  -4    5.00    0.70
  -9   0  -4    3.40    0.50
   9   0   4    3.80    0.50
   9   0   4    3.50    0.50
   9  -1  -4    3.80    0.50
   9  -1  -4    2.30    0.40
  -9   1   4    2.10    0.40
   8  -1  -4    0.70    0.30
   8  -1  -4    0.10    0.70
   8  -1  -4    0.70    0.40
  -8   1   4    0.20    0.40
  -8   1   4    0.60    0.30
  -8   1   4   -0.20    1.20
   7  -1  -4    0.70    0.50
   7  -1  -4    0.90    0.70
   7  -1  -4    0.50    0.50
  -7   1   4    0.60    0.60
   6  -1  -4    6.30    2.00
   6  -1  -4    6.40    1.00
   6  -1  -4    6.10    0.90
   6  -1  -4    8.10    1.10
   6  -1  -4    6.90    0.80
   6  -1  -4    4.40    0.60
  -6   1   4    5.80    0.70
  -6   1   4    6.20    0.90
  -6   1   4    6.30    0.80
   5  -1  -4   28.80    1.70
   5  -1  -4   25.40    1.30
   5  -1  -4   23.20    2.10
   5  -1  -4   28.10    1.70
   5  -1  -4   26.90    1.50
   5  -1  -4   26.00    1.20
  -5   1   4   24.60    1.40
  -5   1   4   25.40    3.40
  -5   1   4   26.10    1.60
  -5   1   4   26.30    2.40
  -5   1   4   29.40    2.60
  -5   1   4   25.10    1.20
  -5   1   4   23.60    1.40
   4  -1  -4  137.59    5.00
   4  -1  -4  141.19    4.50
   4  -1  -4  141.09    4.80
  -4   1   4  139.39    5.10
  -4   1   4  135.09    4.60
  -4   1   4  134.39    4.40
  -4   1   4  131.69    4.60
  -4   1   4  135.69    4.50
  -4   1   4  133.79    4.70
  -4   1   4  135.79    4.80
   3  -1  -4    3.40    0.40
   3  -1  -4    3.10    0.70
   3  -1  -4    3.10    0.40
  -3   1   4    4.00    0.70
  -3   1   4    3.50    0.70
  -3   1   4    3.70    0.60
  -3   1   4    3.10    0.50
  -3   1   4    4.40    0.70
  -3   1   4    3.30    0.50
   2  -1  -4  198.58    6.30
   2  -1  -4  210.08    6.80
   2  -1  -4  205.48    6.90
  -2   1   4  198.58    6.40
  -2   1   4  211.68    6.60
  -2   1   4  215.08    6.70
  -2   1   4  207.88    6.80
  -2   1   4  207.48    6.60
   1  -1  -4   45.20    1.60
   1  -1  -4   46.20    1.90
  -1   1   4   45.70    1.90
  -1   1   4   46.80    1.90
  -1   1   4   48.20    1.80
  -1   1   4   53.39    1.90
  -1   1   4   46.50    2.00
   0  -1  -4  227.38    7.00
   0  -1  -4  248.28    7.30
   0  -1  -4  226.68    7.30
   0   1   4  228.88    7.50
   0   1   4  225.88    7.10
   0   1   4  226.78    7.40
  -1  -1  -4 1267.67   37.20
  -1  -1  -4 1267.37   36.90
  -1  -1  -4 1205.28   37.30
   1   1   4 1209.78   37.10
   1   1   4 1275.77   36.90
   1   1   4 1294.77   36.90
  -2  -1  -4  238.78    7.30
  -2  -1  -4  239.08    7.40
   2   1   4  226.48    7.40
   2   1   4  242.48    7.30
   2   1   4  229.88    7.40
   2   1   4  241.08    7.30
  -3  -1  -4  666.13   20.80
  -3  -1  -4  680.53   21.00
  -3  -1  -4  670.93   20.40
  -3  -1  -4  661.73   20.50
   3   1   4  717.43   20.90
   3   1   4  691.93   20.70
   3   1   4  711.63   20.80
   3   1   4  713.83   21.10
   3   1   4  684.13   20.60
  -4  -1  -4  280.87    8.50
  -4  -1  -4  268.47    8.60
  -4  -1  -4  271.47    9.10
  -4  -1  -4  277.97    8.40
   4   1   4  278.97    9.10
   4   1   4  287.17    9.00
   4   1   4  268.17    8.60
   4   1   4  280.27    9.20
   4   1   4  288.77    8.90
  -5  -1  -4   48.40    1.80
  -5  -1  -4   44.10    2.50
  -5  -1  -4   44.40    1.90
  -5  -1  -4   45.20    1.80
  -5  -1  -4   45.80    1.70
   5   1   4   44.30    1.80
   5   1   4   45.20    1.70
   5   1   4   46.10    1.80
   5   1   4   42.90    2.50
   5   1   4   49.10    2.20
   5   1   4   44.90    2.50
  -6  -1  -4   51.29    2.10
  -6  -1  -4   49.99    2.20
  -6  -1  -4   45.10    3.00
  -6  -1  -4   49.80    2.00
  -6  -1  -4   50.29    2.20
  -6  -1  -4   48.90    1.90
   6   1   4   48.80    2.40
   6   1   4   49.90    2.10
   6   1   4   55.19    3.40
   6   1   4   49.00    3.00
   6   1   4   50.69    2.10
  -7  -1  -4   37.40    4.10
  -7  -1  -4   35.40    1.50
  -7  -1  -4   37.70    1.80
  -7  -1  -4   36.60    1.80
  -7  -1  -4   35.60    2.00
  -7  -1  -4   38.60    1.60
   7   1   4   36.70    1.50
   7   1   4   36.30    1.70
   7   1   4   37.00    2.20
  -8  -1  -4   24.00    1.80
  -8  -1  -4   28.80    1.60
  -8  -1  -4   26.40    1.70
  -8  -1  -4   25.60    1.30
   8   1   4   24.10    1.10
   8   1   4   27.20    1.40
   8   1   4   23.70    1.80
  -9  -1  -4    1.40    0.40
  -9  -1  -4    1.50    0.60
   9   1   4    0.80    0.60
   9   1   4    1.90    0.80
   8  -2  -4    0.80    0.40
   8  -2  -4    0.00    0.30
   8  -2  -4    0.70    0.80
  -8   2   4    0.60    0.30
  -8   2   4    1.40    0.90
   7  -2  -4    0.40    0.40
   7  -2  -4    0.10    0.40
   7  -2  -4    0.40    0.40
   7  -2  -4    1.00    0.80
   7  -2  -4   -0.50    1.00
  -7   2   4    0.00    0.70
  -7   2   4    0.10    0.30
  -7   2   4    0.00    0.40
   6  -2  -4   60.59    2.50
   6  -2  -4   61.29    2.90
   6  -2  -4   59.79    2.30
   6  -2  -4   59.29    4.90
   6  -2  -4   58.09    2.50
   6  -2  -4   59.49    2.40
  -6   2   4   61.59    2.70
  -6   2   4   58.69    2.20
  -6   2   4   57.99    2.30
  -6   2   4   58.99    2.70
  -6   2   4   61.99    2.50
   5  -2  -4    8.40    2.10
   5  -2  -4    7.40    1.10
   5  -2  -4    9.10    0.80
   5  -2  -4    9.90    0.90
   5  -2  -4    8.90    1.10
   5  -2  -4    8.00    1.10
  -5   2   4    9.00    1.10
  -5   2   4   11.20    1.00
  -5   2   4   10.10    1.00
  -5   2   4   10.80    2.10
  -5   2   4    9.20    0.80
   4  -2  -4   17.90    1.60
   4  -2  -4   17.60    1.20
   4  -2  -4   17.80    1.00
   4  -2  -4   16.80    0.90
   4  -2  -4   17.80    1.00
  -4   2   4   18.00    1.80
  -4   2   4   16.40    1.00
  -4   2   4   16.80    1.00
  -4   2   4   16.40    1.10
  -4   2   4   16.90    1.00
   3  -2  -4  279.67    8.50
   3  -2  -4  276.97    9.10
   3  -2  -4  278.87    9.00
   3  -2  -4  279.17    8.60
  -3   2   4  283.27    8.70
  -3   2   4  279.47    9.40
  -3   2   4  281.37    8.70
  -3   2   4  283.87    8.70
   2  -2  -4   87.39    3.10
   2  -2  -4   89.39    3.30
   2  -2  -4   85.89    2.80
   2  -2  -4   86.29    3.10
   2  -2  -4   88.59    2.90
  -2   2   4   88.29    3.00
  -2   2   4   85.79    3.20
  -2   2   4   91.99    3.80
  -2   2   4   84.09    2.90
  -2   2   4   88.59    3.10
   1  -2  -4  417.96   12.80
   1  -2  -4  408.86   12.40
   1  -2  -4  424.56   12.60
  -1   2   4  415.26   12.50
  -1   2   4  405.36   12.40
  -1   2   4  404.06   12.40
  -1   2   4  422.86   13.00
  -1   2   4  420.16   12.60
   0  -2  -4 1218.68   35.60
   0  -2  -4 1215.98   35.80
   0  -2  -4 1209.78   35.90
   0   2   4 1215.58   36.20
   0   2   4 1177.98   35.80
   0   2   4 1211.68   35.80
  -1  -2  -4 2110.29   60.79
  -1  -2  -4 2074.79   60.39
   1   2   4 1984.20   60.59
  -2  -2  -4  427.76   13.00
  -2  -2  -4  433.86   12.50
  -2  -2  -4  414.06   12.50
  -2  -2  -4  414.16   12.50
  -2  -2  -4  426.36   12.70
   2   2   4  399.96   12.70
   2   2   4  425.16   13.00
  -3  -2  -4  932.01   28.60
  -3  -2  -4 1004.50   28.90
  -3  -2  -4  962.40   28.70
  -4  -2  -4   27.10    1.30
  -4  -2  -4   27.50    1.10
  -4  -2  -4   27.20    1.10
   4   2   4   28.10    1.40
   4   2   4   28.90    1.60
   4   2   4   27.70    1.70
  -5  -2  -4    2.30    0.60
  -5  -2  -4    2.40    0.40
  -5  -2  -4    2.40    0.30
  -5  -2  -4    3.30    0.40
  -5  -2  -4    2.70    0.50
   5   2   4    3.60    0.60
   5   2   4    3.10    0.80
   5   2   4    3.00    0.60
   5   2   4    2.60    0.50
   5   2   4    2.60    0.40
  -6  -2  -4   74.49    2.80
  -6  -2  -4   76.59    2.60
  -6  -2  -4   73.99    2.90
  -6  -2  -4   74.59    2.80
   6   2   4   70.19    2.70
   6   2   4   82.39    3.20
   6   2   4   77.69    3.20
   6   2   4   73.29    2.60
   6   2   4   72.99    2.60
   6   2   4   75.49    3.60
   6   2   4   80.29    2.80
  -7  -2  -4    0.00    1.60
  -7  -2  -4    0.10    0.30
  -7  -2  -4    0.40    0.40
  -7  -2  -4    1.20    0.70
  -7  -2  -4    0.30    0.60
  -7  -2  -4   -0.30    0.40
   7   2   4    1.10    1.40
   7   2   4    0.30    0.30
   7   2   4   -0.50    0.50
   7   2   4    1.30    0.40
   7   2   4    0.60    0.40
   7   2   4    0.60    0.60
  -8  -2  -4   53.09    2.10
  -8  -2  -4   52.49    2.00
  -8  -2  -4   51.29    2.50
  -8  -2  -4   52.29    2.30
  -8  -2  -4   49.10    2.20
   8   2   4   52.59    2.10
   8   2   4   50.59    2.70
  -9  -2  -4    0.60    0.30
  -9  -2  -4    1.00    0.80
  -9  -2  -4    0.20    0.30
  -9  -2  -4    1.70    0.60
   9   2   4    0.10    0.30
   9   2   4    0.30    0.70
   8  -3  -4    4.00    1.10
   8  -3  -4    4.90    0.60
  -8   3   4    4.30    0.60
   7  -3  -4    1.50    0.60
   7  -3  -4    2.20    0.80
   7  -3  -4    2.20    0.50
   7  -3  -4    0.60    1.20
   7  -3  -4    2.20    0.50
  -7   3   4    2.10    0.50
  -7   3   4    2.30    0.90
   6  -3  -4   11.40    1.10
   6  -3  -4   12.60    0.90
   6  -3  -4   10.30    1.20
   6  -3  -4   10.50    1.40
  -6   3   4   14.80    1.50
  -6   3   4   11.10    1.00
   5  -3  -4    5.80    0.70
   5  -3  -4    6.10    1.00
   5  -3  -4    6.90    1.80
   5  -3  -4    5.50    0.80
  -5   3   4    6.00    0.90
  -5   3   4    7.60    1.80
  -5   3   4    5.80    0.70
  -5   3   4    6.50    0.80
  -5   3   4    5.30    0.50
  -5   3   4    6.40    0.90
  -5   3   4    5.20    0.70
   4  -3  -4   18.60    1.10
   4  -3  -4   19.70    2.00
   4  -3  -4   19.60    1.30
   4  -3  -4   18.10    1.80
   4  -3  -4   19.60    1.10
   4  -3  -4   18.40    1.00
  -4   3   4   18.30    1.00
  -4   3   4   19.20    2.10
  -4   3   4   19.10    1.10
  -4   3   4   19.70    1.30
  -4   3   4   17.40    1.00
  -4   3   4   18.90    1.10
   3  -3  -4   34.10    1.50
   3  -3  -4   29.90    2.00
   3  -3  -4   34.20    2.00
   3  -3  -4   32.90    1.90
   3  -3  -4   37.00    1.70
   3  -3  -4   33.40    1.40
  -3   3   4   33.80    1.60
  -3   3   4   32.90    1.40
  -3   3   4   33.10    2.30
   2  -3  -4  549.45   17.10
   2  -3  -4  564.44   17.00
   2  -3  -4  577.34   16.70
   2  -3  -4  553.14   16.60
   2  -3  -4  540.75   17.90
  -2   3   4  565.04   16.80
  -2   3   4  560.44   17.70
   1  -3  -4  142.29    4.30
   1  -3  -4  141.69    4.40
   1  -3  -4  141.69    4.50
   1  -3  -4  138.09    4.80
   1  -3  -4  137.49    4.40
  -1   3   4  142.09    4.60
  -1   3   4  139.29    5.10
  -1   3   4  128.89    5.20
  -1   3   4  133.99    4.40
   0  -3  -4 2264.97   64.69
   0  -3  -4 2201.78   64.59
   0  -3  -4 2200.88   64.49
   0  -3  -4 2162.98   64.59
   0   3   4 2155.08   64.79
   0   3   4 2191.48   65.49
   0   3   4 2200.08   64.79
  -1  -3  -4 1442.96   41.70
  -1  -3  -4 1415.66   41.70
   1   3   4 1385.16   41.60
   1   3   4 1355.76   42.10
   1   3   4 1425.96   41.80
  -2  -3  -4 3803.92  138.19
  -2  -3  -4 3776.82  111.19
  -3  -3  -4 2533.05   74.69
  -3  -3  -4 2492.35   74.89
  -3  -3  -4 2605.84   74.79
  -4  -3  -4  388.76   11.80
  -4  -3  -4  397.56   11.80
  -4  -3  -4  405.16   12.70
  -4  -3  -4  377.36   11.90
   4   3   4  395.46   12.10
  -5  -3  -4  116.39    4.00
  -5  -3  -4  121.19    4.60
  -5  -3  -4  123.29    3.90
   5   3   4  124.59    4.30
   5   3   4  116.89    3.90
   5   3   4  125.69    4.80
   5   3   4  111.59    3.90
   5   3   4  118.99    3.90
   5   3   4  116.69    4.10
  -6  -3  -4   20.20    1.00
  -6  -3  -4   20.20    1.10
  -6  -3  -4   18.60    1.00
  -6  -3  -4   21.00    1.20
  -6  -3  -4   17.90    1.90
   6   3   4   19.50    1.00
   6   3   4   20.60    1.40
   6   3   4   20.10    1.90
   6   3   4   19.80    1.00
   6   3   4   17.80    1.10
   6   3   4   19.20    1.10
   6   3   4   19.60    1.10
  -7  -3  -4   17.30    1.20
  -7  -3  -4   15.80    1.10
  -7  -3  -4   24.20    1.60
  -7  -3  -4   18.60    2.30
  -7  -3  -4   20.70    1.40
   7   3   4   19.20    1.00
   7   3   4   16.90    1.10
   7   3   4   18.90    1.60
   7   3   4   20.20    1.20
   7   3   4   19.60    1.10
   7   3   4   18.10    2.40
   7   3   4   17.70    1.20
  -8  -3  -4   14.10    1.50
  -8  -3  -4   14.50    0.90
  -8  -3  -4   13.20    1.20
  -8  -3  -4   14.80    1.10
   8   3   4   13.20    1.00
   8   3   4   15.80    1.60
   8   3   4   17.50    1.50
   8   3   4   10.20    3.10
  -9  -3  -4    7.10    0.70
  -9  -3  -4    4.10    0.90
  -9  -3  -4    7.30    0.70
   9   3   4    5.60    1.10
   9   3   4    7.10    0.70
 -10  -3  -4   -0.10    0.20
  10   3   4   -1.10    0.90
  10   3   4    0.20    0.20
   7  -4  -4    2.70    0.90
   7  -4  -4    4.40    0.60
   7  -4  -4    2.60    0.60
  -7   4   4    0.90    1.00
  -7   4   4    4.20    0.60
   6  -4  -4   14.40    1.00
   6  -4  -4   14.80    1.00
   6  -4  -4   15.00    1.30
   6  -4  -4   12.10    1.50
  -6   4   4   14.10    1.00
  -6   4   4   13.90    1.00
  -6   4   4   14.50    1.50
   5  -4  -4   -0.60    0.30
   5  -4  -4   -0.20    0.50
   5  -4  -4   -0.80    2.10
   5  -4  -4   -0.20    0.50
   5  -4  -4   -0.70    0.30
   5  -4  -4    2.50    2.50
  -5   4   4    0.60    0.40
  -5   4   4    0.20    2.00
  -5   4   4    0.10    0.40
  -5   4   4   -0.30    0.60
   4  -4  -4    8.00    2.50
   4  -4  -4    6.50    1.30
   4  -4  -4    8.80    0.80
   4  -4  -4    9.10    0.80
   4  -4  -4   10.50    1.20
   4  -4  -4    2.90    2.80
   4  -4  -4    9.40    0.90
  -4   4   4    9.00    0.90
  -4   4   4    9.10    1.10
  -4   4   4    9.60    0.80
  -4   4   4   10.60    1.90
  -4   4   4    9.80    0.90
   3  -4  -4  202.38    6.40
   3  -4  -4  201.38    7.30
   3  -4  -4  195.68    7.30
   3  -4  -4  199.08    6.40
   3  -4  -4  200.38    7.00
   3  -4  -4  215.78    6.50
  -3   4   4  202.68    6.50
  -3   4   4  204.38    6.50
  -3   4   4  206.58    8.70
  -3   4   4  203.88    6.60
  -3   4   4  197.98    6.40
  -3   4   4  201.88    6.50
   2  -4  -4   42.50    2.20
   2  -4  -4   42.10    1.60
   2  -4  -4   44.30    1.70
   2  -4  -4   45.80    2.30
   2  -4  -4   42.30    2.00
  -2   4   4   42.80    1.80
  -2   4   4   41.70    1.70
  -2   4   4   40.00    1.60
  -2   4   4   44.50    2.60
  -2   4   4   42.70    1.70
   1  -4  -4  309.17    9.70
   1  -4  -4  302.97    9.70
   1  -4  -4  317.07    9.50
  -1   4   4  309.07    9.60
  -1   4   4  324.27   10.60
   0  -4  -4  410.96   12.50
   0  -4  -4  396.86   12.00
   0  -4  -4  420.56   12.00
   0  -4  -4  391.56   12.10
   0  -4  -4  388.86   12.00
   0  -4  -4  399.26   12.20
   0   4   4  409.66   13.10
   0   4   4  398.76   12.20
  -1  -4  -4   46.00    1.90
  -1  -4  -4   45.80    1.60
  -1  -4  -4   47.00    1.60
   1   4   4   48.40    2.40
   1   4   4   45.00    2.00
  -2  -4  -4   66.79    2.40
  -2  -4  -4   68.59    2.30
   2   4   4   66.59    3.00
   2   4   4   67.89    2.70
  -3  -4  -4  599.74   18.20
  -3  -4  -4  600.14   18.00
  -3  -4  -4  600.34   18.40
  -3  -4  -4  605.04   17.90
   3   4   4  606.84   18.80
   3   4   4  612.74   18.60
  -4  -4  -4    3.00    0.40
  -4  -4  -4    3.20    0.70
  -4  -4  -4    2.00    0.40
   4   4   4    2.70    0.70
   4   4   4    2.70    0.50
  -5  -4  -4  157.48    5.70
  -5  -4  -4  156.38    5.00
  -5  -4  -4  155.38    5.20
  -5  -4  -4  158.68    5.00
   5   4   4  143.49    5.00
   5   4   4  175.28    5.60
   5   4   4  161.18    5.40
   5   4   4  175.38    5.40
   5   4   4  156.88    5.10
   5   4   4  148.69    5.00
   5   4   4  161.68    5.90
  -6  -4  -4   29.60    2.20
  -6  -4  -4   30.70    1.30
  -6  -4  -4   27.70    3.10
  -6  -4  -4   30.10    1.40
  -6  -4  -4   30.20    1.50
  -6  -4  -4   30.40    1.40
   6   4   4   29.30    2.20
   6   4   4   30.50    1.30
   6   4   4   31.20    1.80
   6   4   4   30.20    1.30
   6   4   4   30.50    1.40
   6   4   4   31.30    1.50
   6   4   4   30.00    1.30
  -7  -4  -4   17.20    1.30
  -7  -4  -4   15.90    2.10
  -7  -4  -4   17.60    1.10
  -7  -4  -4   17.00    1.10
  -7  -4  -4   16.40    1.10
   7   4   4   18.70    2.20
   7   4   4   16.90    1.10
   7   4   4   18.40    1.10
   7   4   4   19.80    1.60
   7   4   4   18.40    1.00
   7   4   4   16.60    1.00
   7   4   4   18.70    1.00
  -8  -4  -4   82.49    2.90
  -8  -4  -4   82.19    3.30
  -8  -4  -4   84.79    3.50
  -8  -4  -4   81.89    2.90
   8   4   4   78.39    2.80
   8   4   4   78.79    5.30
   8   4   4   80.29    3.00
   8   4   4   84.29    3.90
   8   4   4   79.99    3.00
   8   4   4   82.39    2.90
   8   4   4   81.09    2.90
  -9  -4  -4    1.10    0.40
  -9  -4  -4    1.70    0.90
  -9  -4  -4    1.40    0.50
   9   4   4    0.70    0.40
   9   4   4    1.20    0.40
   9   4   4    1.80    0.40
   9   4   4    0.70    0.70
 -10  -4  -4    1.30    0.30
  10   4   4    1.30    0.30
   7  -5  -4    0.40    0.30
  -7   5   4    0.00    0.30
  -7   5   4    0.10    0.20
  -7   5   4    0.30    0.30
   6  -5  -4    0.90    0.30
   6  -5  -4    0.70    0.80
   6  -5  -4    0.90    0.40
   6  -5  -4    0.50    0.70
  -6   5   4    0.90    0.30
  -6   5   4    0.70    0.90
   5  -5  -4    0.70    0.40
   5  -5  -4    1.30    0.80
   5  -5  -4    1.40    0.60
   5  -5  -4    1.00    0.40
  -5   5   4    0.40    2.50
  -5   5   4    1.40    0.50
  -5   5   4    1.30    0.40
  -5   5   4    1.60    0.50
  -5   5   4    1.30    0.80
   4  -5  -4    4.40    0.60
   4  -5  -4    3.70    0.50
   4  -5  -4    5.20    1.00
   4  -5  -4    4.40    0.70
   4  -5  -4    3.00    2.20
   4  -5  -4    7.00    2.60
  -4   5   4    5.70    0.80
  -4   5   4    4.00    1.90
  -4   5   4    3.80    0.50
  -4   5   4    6.00    0.80
  -4   5   4    4.60    0.60
  -4   5   4    5.10    0.90
   3  -5  -4    6.20    1.90
   3  -5  -4    9.60    5.00
   3  -5  -4    5.30    0.80
   3  -5  -4    6.60    0.60
   3  -5  -4    5.50    0.70
   3  -5  -4   10.20    2.00
  -3   5   4    4.60    1.30
  -3   5   4    6.50    0.80
  -3   5   4    8.60    0.90
  -3   5   4    6.80    0.80
  -3   5   4    5.80    0.60
   2  -5  -4   37.90    2.40
   2  -5  -4   37.80    1.70
   2  -5  -4   36.80    1.80
   2  -5  -4   36.60    1.50
   2  -5  -4   38.30    2.20
  -2   5   4   37.50    1.60
  -2   5   4   37.40    1.70
  -2   5   4   35.30    1.80
  -2   5   4   35.70    1.40
  -2   5   4   39.40    2.80
  -2   5   4   37.80    1.60
   1  -5  -4   15.20    0.80
   1  -5  -4   15.60    0.80
   1  -5  -4   14.90    1.20
   1  -5  -4   13.20    1.30
  -1   5   4   14.50    0.90
  -1   5   4   15.40    1.00
  -1   5   4   16.60    1.80
   0  -5  -4    1.30    0.50
   0  -5  -4    1.70    0.50
   0  -5  -4    2.50    0.30
   0   5   4    1.80    0.80
   0   5   4    1.10    0.50
  -1  -5  -4   47.40    1.90
  -1  -5  -4   46.30    1.80
  -1  -5  -4   45.10    1.80
   1   5   4   46.00    2.60
   1   5   4   48.00    2.10
  -2  -5  -4   11.40    1.00
  -2  -5  -4   10.00    0.90
  -2  -5  -4   10.30    0.80
  -2  -5  -4    9.90    0.80
   2   5   4   10.10    1.00
   2   5   4    9.10    1.20
  -3  -5  -4 1131.59   33.30
  -3  -5  -4 1090.49   33.10
   3   5   4 1120.89   33.40
   3   5   4 1068.09   33.60
  -4  -5  -4 2549.94   75.59
  -4  -5  -4 2648.24   75.89
   4   5   4 2437.96   75.19
   4   5   4 2531.85   75.29
   4   5   4 2612.74   75.89
   4   5   4 2518.15   75.19
   4   5   4 2541.25   75.09
  -5  -5  -4  367.26   11.00
  -5  -5  -4  375.36   12.20
  -5  -5  -4  368.26   11.70
  -5  -5  -4  359.36   10.90
  -5  -5  -4  349.87   11.10
   5   5   4  367.46   11.10
   5   5   4  360.26   12.00
   5   5   4  369.46   11.30
   5   5   4  350.46   10.90
   5   5   4  351.36   11.10
   5   5   4  365.46   11.20
   5   5   4  371.26   11.40
  -6  -5  -4    5.70    0.60
  -6  -5  -4    7.60    1.40
  -6  -5  -4    5.20    0.60
  -6  -5  -4    5.10    0.70
  -6  -5  -4    0.80    2.60
   6   5   4    4.90    0.70
   6   5   4    5.90    0.90
   6   5   4    5.40    1.20
   6   5   4    6.30    0.90
   6   5   4    3.50    0.70
   6   5   4    6.00    0.50
   6   5   4    5.50    0.60
  -7  -5  -4    4.00    1.60
  -7  -5  -4    1.00    0.40
  -7  -5  -4    0.40    0.40
  -7  -5  -4    1.80    0.60
  -7  -5  -4    1.00    0.40
   7   5   4    1.60    0.40
   7   5   4    1.70    0.40
   7   5   4    0.10    1.10
   7   5   4    1.40    0.60
   7   5   4    2.00    0.50
   7   5   4    1.20    0.30
   7   5   4    1.30    0.40
  -8  -5  -4   39.60    2.10
  -8  -5  -4   35.90    1.70
  -8  -5  -4   36.40    1.90
  -8  -5  -4   37.30    1.60
   8   5   4   41.20    1.80
   8   5   4   37.80    1.60
   8   5   4   38.90    1.80
   8   5   4   46.70    4.20
   8   5   4   39.10    1.70
   8   5   4   37.50    1.60
   8   5   4   39.90    2.50
  -9  -5  -4   53.39    2.00
  -9  -5  -4   51.69    2.20
  -9  -5  -4   52.39    2.60
   9   5   4   50.79    2.00
   9   5   4   52.69    1.90
   9   5   4   53.19    2.10
   9   5   4   52.19    1.90
   9   5   4   51.39    2.60
   9   5   4   51.89    2.10
 -10  -5  -4    2.10    0.40
 -10  -5  -4    2.40    0.40
 -10  -5  -4    0.70    0.60
  10   5   4    1.80    0.40
  10   5   4    1.10    0.30
  10   5   4    2.00    0.30
  10   5   4    2.20    0.40
   6  -6  -4    0.00    0.20
   6  -6  -4   -0.10    0.30
  -6   6   4    0.00    0.30
  -6   6   4    0.20    0.30
  -6   6   4    0.00    0.20
   5  -6  -4   -0.30    0.30
   5  -6  -4    0.00    0.30
   5  -6  -4   -2.10    0.80
   5  -6  -4    0.60    0.50
  -5   6   4    0.20    0.40
  -5   6   4   -0.30    0.40
  -5   6   4   -1.10    0.90
  -5   6   4   -0.20    0.30
  -5   6   4    0.10    0.20
   4  -6  -4   16.20    1.50
   4  -6  -4   17.00    1.10
   4  -6  -4   17.10    1.10
   4  -6  -4   19.60    1.30
  -4   6   4   17.30    1.20
  -4   6   4   17.20    1.30
  -4   6   4   19.40    1.70
  -4   6   4   19.20    1.20
  -4   6   4   17.50    1.00
   3  -6  -4   -0.10    0.30
   3  -6  -4   -0.10    0.40
   3  -6  -4    0.20    0.40
   3  -6  -4   -0.80    0.60
   3  -6  -4   -1.60    2.40
  -3   6   4   -0.30    0.40
  -3   6   4    0.10    0.20
  -3   6   4    0.60    0.70
  -3   6   4    0.30    0.40
  -3   6   4   -0.40    0.30
  -3   6   4   -1.00    1.60
   2  -6  -4    5.30    0.60
   2  -6  -4    4.80    0.60
   2  -6  -4    6.10    2.60
   2  -6  -4    4.70    0.60
   2  -6  -4    5.60    2.70
   2  -6  -4    6.10    2.30
   2  -6  -4    3.50    0.80
  -2   6   4    4.70    0.70
  -2   6   4    5.40    0.70
  -2   6   4    3.70    0.50
  -2   6   4    3.50    1.30
  -2   6   4    5.50    0.80
   1  -6  -4   27.30    1.60
   1  -6  -4   22.20    2.50
   1  -6  -4   28.90    1.30
   1  -6  -4   28.70    2.00
  -1   6   4   35.10    1.80
  -1   6   4   29.40    2.50
  -1   6   4   28.70    1.30
  -1   6   4   28.10    1.40
  -1   6   4   27.40    1.10
  -1   6   4   28.20    1.40
   0  -6  -4    8.50    1.20
   0  -6  -4   10.00    0.60
   0  -6  -4    9.10    1.00
   0   6   4    7.90    0.90
   0   6   4    9.70    0.80
   0   6   4    9.30    1.50
   0   6   4    7.50    0.70
   0   6   4    9.90    1.30
   0   6   4   10.50    0.90
  -1  -6  -4   20.00    1.30
  -1  -6  -4   21.40    1.50
   1   6   4   20.40    1.30
   1   6   4   18.90    1.30
   1   6   4   18.10    1.00
   1   6   4   16.90    1.00
   1   6   4   18.80    1.80
   1   6   4   18.00    1.00
  -2  -6  -4    3.50    0.80
  -2  -6  -4    3.90    0.80
  -2  -6  -4    2.90    0.70
  -2  -6  -4    3.10    0.60
   2   6   4    1.30    0.70
   2   6   4    3.00    0.50
   2   6   4    3.60    0.70
   2   6   4    2.90    0.50
  -3  -6  -4   76.19    3.20
  -3  -6  -4   78.99    2.90
  -3  -6  -4   73.49    3.00
  -3  -6  -4   72.49    2.90
  -3  -6  -4   75.79    3.20
   3   6   4   72.69    2.80
   3   6   4   71.59    2.70
   3   6   4   72.29    2.60
   3   6   4   74.09    3.20
   3   6   4   74.49    3.50
   3   6   4   68.09    2.70
   3   6   4   70.39    2.60
  -4  -6  -4   15.50    1.50
  -4  -6  -4   14.80    1.80
   4   6   4   15.40    1.00
   4   6   4   15.90    1.10
   4   6   4   17.10    1.00
   4   6   4   16.60    1.50
   4   6   4   15.90    1.10
   4   6   4   15.50    1.00
   4   6   4   17.60    1.10
   4   6   4   16.40    1.00
  -5  -6  -4    5.10    1.60
  -5  -6  -4    3.60    0.40
  -5  -6  -4    5.70    1.10
   5   6   4    2.80    0.40
   5   6   4    3.60    0.90
   5   6   4    3.00    0.50
   5   6   4    3.30    0.40
   5   6   4    4.30    0.60
   5   6   4    3.90    0.50
   5   6   4    3.90    0.60
  -6  -6  -4   31.90    2.60
  -6  -6  -4   34.30    1.40
  -6  -6  -4   34.70    3.60
  -6  -6  -4   33.70    1.40
  -6  -6  -4   34.10    1.70
   6   6   4   34.10    1.70
   6   6   4   32.70    1.60
   6   6   4   35.10    1.70
   6   6   4   38.30    1.70
   6   6   4   35.50    1.60
   6   6   4   32.20    1.50
   6   6   4   32.10    1.20
  -7  -6  -4   21.80    1.10
  -7  -6  -4   21.60    1.30
  -7  -6  -4   17.60    2.50
  -7  -6  -4   18.60    2.60
  -7  -6  -4   22.40    1.20
  -7  -6  -4   24.60    1.60
   7   6   4   21.30    1.20
   7   6   4   22.50    1.30
   7   6   4   21.80    1.20
   7   6   4   21.30    0.90
   7   6   4   21.60    2.40
   7   6   4   21.20    1.10
   7   6   4   21.10    1.30
   7   6   4   22.60    1.30
  -8  -6  -4   16.60    1.00
  -8  -6  -4   17.30    1.70
  -8  -6  -4   18.20    1.40
  -8  -6  -4   15.20    1.10
   8   6   4   15.60    1.30
   8   6   4   17.70    1.50
   8   6   4   19.10    2.50
   8   6   4   17.50    1.50
  -9  -6  -4   23.40    2.70
  -9  -6  -4   26.20    1.20
  -9  -6  -4   24.40    1.20
  -9  -6  -4   23.90    1.30
   9   6   4   25.20    1.40
   9   6   4   24.20    1.40
   9   6   4   24.50    1.20
   9   6   4   23.00    1.00
   9   6   4   22.70    1.10
   9   6   4   24.00    1.30
 -10  -6  -4    2.90    0.60
 -10  -6  -4    2.50    0.40
 -10  -6  -4    2.50    0.40
  10   6   4    2.50    0.50
  10   6   4    2.60    0.40
  10   6   4    2.80    0.40
   5  -7  -4    2.10    0.30
   5  -7  -4    2.30    0.40
   5  -7  -4    1.10    1.30
  -5   7   4    1.70    0.40
  -5   7   4    2.30    0.40
   4  -7  -4    1.10    1.40
   4  -7  -4    2.20    0.40
   4  -7  -4    2.50    0.60
   4  -7  -4    2.10    0.40
  -4   7   4    2.40    0.30
  -4   7   4    2.40    0.50
  -4   7   4    2.30    0.50
  -4   7   4    1.90    0.40
  -4   7   4    2.20    0.60
   3  -7  -4    0.30    1.00
   3  -7  -4   -0.10    0.40
   3  -7  -4   -0.60    0.40
   3  -7  -4   -0.40    0.30
  -3   7   4    0.10    0.40
  -3   7   4    1.80    2.00
  -3   7   4   -0.20    0.40
  -3   7   4    0.10    0.20
  -3   7   4    0.10    0.30
   2  -7  -4   38.80    2.30
   2  -7  -4   36.70    1.70
   2  -7  -4   39.70    1.60
   2  -7  -4   37.40    4.80
   2  -7  -4   32.10    3.90
   2  -7  -4   39.70    1.80
  -2   7   4   36.20    1.40
  -2   7   4   36.20    1.70
  -2   7   4   40.10    1.80
  -2   7   4   41.90    4.40
  -2   7   4   39.10    1.80
  -2   7   4   41.40    2.00
   1  -7  -4   19.00    1.10
   1  -7  -4   20.80    2.70
   1  -7  -4   18.30    1.00
   1  -7  -4   17.00    1.50
  -1   7   4   17.30    2.50
  -1   7   4   17.30    1.00
  -1   7   4   17.00    1.10
  -1   7   4   18.50    1.20
  -1   7   4   16.90    1.20
  -1   7   4   18.60    1.30
   0  -7  -4    3.80    0.50
   0  -7  -4    3.20    0.50
   0  -7  -4    1.30    1.90
   0  -7  -4    3.80    1.20
   0  -7  -4    4.30    0.80
   0   7   4    3.10    0.50
   0   7   4    4.70    0.90
   0   7   4    3.20    0.70
   0   7   4    3.40    1.40
   0   7   4    4.50    0.60
   0   7   4    4.20    0.70
  -1  -7  -4   50.29    1.80
  -1  -7  -4   49.00    2.90
  -1  -7  -4   54.49    2.50
  -1  -7  -4   47.50    2.20
   1   7   4   50.29    2.00
   1   7   4   49.90    2.10
   1   7   4   52.89    3.40
   1   7   4   48.50    1.90
   1   7   4   49.70    2.10
   1   7   4   50.19    2.10
   1   7   4   49.50    2.10
   1   7   4   50.09    2.00
  -2  -7  -4   84.79    3.70
  -2  -7  -4   81.79    3.30
  -2  -7  -4   83.89    3.40
   2   7   4   80.99    2.90
   2   7   4   80.99    2.90
   2   7   4   79.49    2.90
   2   7   4   81.99    3.00
   2   7   4   83.69    3.10
   2   7   4   82.19    3.00
   2   7   4   80.99    3.10
   2   7   4   82.69    3.50
   2   7   4   81.89    2.90
  -3  -7  -4   16.10    2.00
  -3  -7  -4   17.00    1.80
  -3  -7  -4   17.50    1.90
  -3  -7  -4   19.10    2.20
  -3  -7  -4   20.60    1.60
   3   7   4   17.00    1.00
   3   7   4   17.90    1.10
   3   7   4   18.40    1.00
   3   7   4   18.10    1.10
   3   7   4   20.40    1.60
   3   7   4   19.00    2.00
   3   7   4   18.30    1.10
   3   7   4   17.80    1.20
   3   7   4   16.70    1.00
   3   7   4   17.50    1.10
  -4  -7  -4    3.60    1.10
  -4  -7  -4    3.90    1.30
  -4  -7  -4    3.10    1.50
  -4  -7  -4    2.00    1.40
   4   7   4    3.20    0.60
   4   7   4    2.70    0.50
   4   7   4    2.60    0.40
   4   7   4    2.40    0.50
   4   7   4    2.50    0.50
   4   7   4    2.50    0.50
   4   7   4    2.80    1.20
   4   7   4    2.80    0.50
   4   7   4    3.00    0.50
   4   7   4    1.30    0.70
  -5  -7  -4   36.20    4.60
   5   7   4   31.40    1.80
   5   7   4   26.30    2.00
   5   7   4   27.40    1.40
   5   7   4   27.70    2.10
   5   7   4   28.50    1.40
   5   7   4   28.50    1.40
  -6  -7  -4    7.00    1.80
  -6  -7  -4    7.00    0.70
  -6  -7  -4    7.30    0.70
  -6  -7  -4    5.10    0.90
   6   7   4    7.00    0.80
   6   7   4    7.90    1.00
   6   7   4    5.10    0.80
   6   7   4    5.20    0.80
   6   7   4    6.40    1.30
   6   7   4    6.20    0.80
   6   7   4    7.10    0.80
  -7  -7  -4    1.10    2.00
  -7  -7  -4   -0.30    0.70
  -7  -7  -4    0.40    0.40
  -7  -7  -4    0.40    0.30
   7   7   4    1.60    1.50
   7   7   4   -0.10    0.30
   7   7   4    0.50    0.40
   7   7   4   -0.30    0.30
   7   7   4    0.40    0.40
   7   7   4   -0.40    0.30
  -8  -7  -4    2.90    0.50
  -8  -7  -4    2.80    0.90
  -8  -7  -4    2.30    0.40
  -8  -7  -4    2.70    0.50
   8   7   4    3.00    0.60
   8   7   4    2.20    0.50
   8   7   4    1.60    1.90
   8   7   4    2.20    0.50
   8   7   4    3.30    0.50
   8   7   4    2.40    0.40
   8   7   4    2.20    0.50
  -9  -7  -4    3.30    0.50
  -9  -7  -4    3.00    1.10
  -9  -7  -4    4.20    0.60
   9   7   4    2.50    0.40
   9   7   4    2.60    0.50
   9   7   4    3.30    0.50
   9   7   4    2.50    0.40
   9   7   4    2.40    0.50
 -10  -7  -4   18.10    1.00
 -10  -7  -4   16.10    1.30
  10   7   4   17.50    1.00
  10   7   4   18.50    0.90
  10   7   4   19.20    1.00
  10   7   4   16.20    0.80
   4  -8  -4    1.40    1.10
   4  -8  -4    2.40    0.60
  -4   8   4    1.90    0.40
  -4   8   4    1.50    0.40
  -4   8   4    2.20    0.50
   3  -8  -4    2.30    0.40
   3  -8  -4    2.50    0.40
   3  -8  -4    2.80    0.90
  -3   8   4    2.30    0.40
  -3   8   4    2.40    0.40
  -3   8   4    1.80    0.50
  -3   8   4    2.20    0.40
   2  -8  -4    0.00    0.30
   2  -8  -4   -0.90    0.40
   2  -8  -4    0.20    0.50
  -2   8   4    0.40    0.40
  -2   8   4    0.10    0.40
  -2   8   4    0.20    0.30
  -2   8   4    2.60    4.10
  -2   8   4   -0.40    0.30
   1  -8  -4    3.00    0.50
   1  -8  -4    3.30    0.60
  -1   8   4    3.20    0.70
  -1   8   4    2.30    0.50
  -1   8   4    2.40    0.50
  -1   8   4    2.20    0.50
  -1   8   4    2.30    2.00
  -1   8   4    2.50    0.50
   0  -8  -4    1.40    0.50
   0  -8  -4    0.80    0.40
   0  -8  -4    3.60    2.40
   0   8   4    0.70    0.40
   0   8   4    0.90    0.60
   0   8   4    0.80    0.40
   0   8   4   -1.10    1.50
   0   8   4    0.70    0.40
   0   8   4    0.50    0.40
   0   8   4    0.60    0.40
  -1  -8  -4    7.70    0.80
  -1  -8  -4    6.00    1.80
   1   8   4    6.80    0.80
   1   8   4    6.60    0.70
   1   8   4    5.50    0.80
   1   8   4    9.30    1.00
   1   8   4    8.40    1.90
   1   8   4    8.10    0.90
   1   8   4    7.80    0.90
  -2  -8  -4    1.50    2.80
  -2  -8  -4    0.00    0.40
  -2  -8  -4   -1.40    1.50
   2   8   4   -0.10    0.30
   2   8   4   -0.10    0.40
   2   8   4   -0.70    1.40
   2   8   4   -0.60    0.30
   2   8   4    0.10    0.40
   2   8   4   -0.60    0.30
   2   8   4    0.10    0.40
  -3  -8  -4  338.47   11.60
  -3  -8  -4  353.66   13.10
   3   8   4  352.16   10.80
   3   8   4  336.17   12.20
   3   8   4  349.96   11.60
   3   8   4  348.87   11.00
   3   8   4  352.76   10.80
   3   8   4  356.66   11.00
   3   8   4  344.37   10.90
   3   8   4  347.27   10.80
  -4  -8  -4  363.66   13.10
  -4  -8  -4  335.27   12.20
   4   8   4  328.87   10.80
   4   8   4  350.66   12.20
   4   8   4  347.67   10.90
   4   8   4  342.67   10.80
   4   8   4  348.57   11.70
   4   8   4  357.46   10.80
   4   8   4  355.56   10.90
   4   8   4  356.26   11.00
   4   8   4  345.67   10.80
  -5  -8  -4   95.99    3.30
  -5  -8  -4   94.49    5.00
   5   8   4  103.09    3.70
   5   8   4   98.79    4.40
   5   8   4  104.09    3.60
   5   8   4   93.49    3.50
   5   8   4  103.59    3.60
   5   8   4   99.49    3.60
   5   8   4   95.39    3.40
   5   8   4  102.49    3.50
   5   8   4   97.19    3.50
  -6  -8  -4    3.00    2.40
  -6  -8  -4    3.80    0.50
  -6  -8  -4    3.30    0.50
  -6  -8  -4    2.90    0.80
   6   8   4    4.20    0.60
   6   8   4    4.90    0.80
   6   8   4    4.10    0.60
   6   8   4    3.10    0.50
   6   8   4    3.70    1.20
   6   8   4    3.70    0.60
   6   8   4    2.50    0.50
  -7  -8  -4   11.80    1.50
  -7  -8  -4   10.00    0.90
  -7  -8  -4   10.70    0.80
   7   8   4   11.00    1.40
   7   8   4   10.20    1.00
   7   8   4    6.30    1.50
  -8  -8  -4    4.20    0.60
  -8  -8  -4    3.80    0.50
  -8  -8  -4    2.80    1.10
   8   8   4    4.30    0.60
   8   8   4    3.70    0.60
   8   8   4    3.80    0.50
   8   8   4    1.60    2.60
   8   8   4    4.10    0.50
   8   8   4    4.00    0.60
   8   8   4    3.40    0.50
  -9  -8  -4    5.30    0.70
  -9  -8  -4    6.20    0.60
   9   8   4    5.40    0.70
   9   8   4    6.80    0.70
   9   8   4    5.10    0.80
   9   8   4    6.80    0.90
   9   8   4    6.10    0.60
 -10  -8  -4    0.00    0.20
  10   8   4    0.00    0.20
  10   8   4    0.20    0.30
  10   8   4    0.10    0.30
  10   8   4   -0.20    0.20
  10   8   4    0.10    0.30
   3  -9  -4    0.70    0.30
  -3   9   4    0.90    0.30
  -3   9   4    0.00    0.50
  -3   9   4    0.40    0.30
  -3   9   4    0.70    0.30
   2  -9  -4    3.00    0.40
   2  -9  -4    2.20    0.60
  -2   9   4    1.50    0.60
  -2   9   4    2.70    0.40
  -2   9   4    3.30    0.60
   1  -9  -4   52.99    2.00
   1  -9  -4   51.89    2.20
  -1   9   4   53.59    2.20
  -1   9   4   54.09    2.10
  -1   9   4   51.49    2.30
  -1   9   4   53.89    2.10
   0  -9  -4   72.49    2.60
   0  -9  -4   69.09    2.60
   0   9   4   71.19    2.70
   0   9   4   71.59    2.90
   0   9   4   69.49    2.70
   0   9   4   76.49    6.70
   0   9   4   69.49    2.60
  -1  -9  -4   12.90    1.00
  -1  -9  -4   12.80    1.10
   1   9   4   12.60    1.10
   1   9   4   15.80    1.40
   1   9   4   10.10    2.70
   2   9   4   -0.10    1.90
   2   9   4   -0.30    0.40
   2   9   4    0.30    0.40
   2   9   4    0.60    0.50
   2   9   4   -0.20    0.40
   2   9   4   -0.30    0.40
   2   9   4   -0.20    0.30
   3   9   4    3.20    0.60
   3   9   4    2.50    0.50
   3   9   4    3.60    0.50
   3   9   4    3.50    0.60
   3   9   4    3.20    0.40
   3   9   4    4.90    0.80
   3   9   4    3.20    0.60
   3   9   4    3.80    0.70
  -4  -9  -4   44.20    1.80
   4   9   4   46.40    2.10
   4   9   4   40.00    1.80
   4   9   4   44.10    1.90
   4   9   4   45.70    2.00
   4   9   4   45.10    2.10
   4   9   4   43.60    1.90
   4   9   4   43.40    1.90
   4   9   4   42.70    1.80
  -5  -9  -4   45.60    1.90
   5   9   4   49.70    2.10
   5   9   4   45.20    1.90
   5   9   4   50.09    2.30
   5   9   4   45.80    1.90
   5   9   4   46.80    2.00
   5   9   4   49.90    2.00
   5   9   4   46.10    2.10
  -6  -9  -4   82.09    3.00
  -6  -9  -4   86.59    3.50
   6   9   4   83.69    3.10
   6   9   4   86.49    3.20
   6   9   4   80.09    2.90
   6   9   4   86.79    3.20
   6   9   4   89.19    3.20
   6   9   4   93.09    3.40
   6   9   4   81.89    4.30
   6   9   4   86.29    3.10
  -7  -9  -4   57.69    3.00
  -7  -9  -4   58.19    2.30
  -7  -9  -4   61.79    2.20
   7   9   4   61.79    2.30
   7   9   4   60.79    2.50
   7   9   4   60.49    2.40
   7   9   4   63.29    2.40
   7   9   4   60.19    2.30
   7   9   4   60.49    2.40
   7   9   4   55.99    4.00
  -8  -9  -4    9.40    0.70
  -8  -9  -4    9.50    0.90
   8   9   4    9.10    0.80
   8   9   4    9.90    0.80
   8   9   4   11.40    0.90
   8   9   4   10.20    0.90
   8   9   4    9.90    0.90
  -9  -9  -4    0.50    0.30
   9   9   4    0.10    0.30
   9   9   4    0.60    0.40
   9   9   4    0.30    0.30
   9   9   4    0.40    0.20
   1 -10  -4    0.00    0.30
  -1  10   4    0.10    0.30
  -1  10   4    0.10    0.30
  -1  10   4   -0.10    0.30
  -1  10   4   -0.10    0.30
   0 -10  -4    7.00    0.80
   0  10   4    9.50    0.80
   0  10   4    7.90    0.90
   0  10   4    8.80    0.80
  -1 -10  -4    0.60    0.40
   1  10   4   -0.10    0.40
   1  10   4   -0.50    0.30
   1  10   4   -0.20    0.30
   1  10   4    0.10    0.30
  -2 -10  -4   -1.60    2.00
   2  10   4    0.10    0.30
   2  10   4   -0.30    0.40
   2  10   4   -0.30    0.30
   2  10   4    0.10    0.40
   2  10   4   -0.20    0.30
  -3 -10  -4   10.30    1.10
   3  10   4    9.50    0.90
   3  10   4   10.80    1.00
   3  10   4   10.00    0.90
   3  10   4    8.40    0.80
   3  10   4    9.30    1.00
   3  10   4    8.30    0.70
   4  10   4   65.29    2.60
   4  10   4   61.29    2.40
   4  10   4   60.49    2.50
   4  10   4   58.89    2.30
   4  10   4   60.89    2.40
   5  10   4  137.19    4.80
   5  10   4  141.09    4.60
   5  10   4  144.79    4.90
   5  10   4  140.59    4.70
   5  10   4  145.19    4.80
   5  10   4  139.19    4.60
  -6 -10  -4  166.88    5.60
   6  10   4  170.98    5.70
   6  10   4  178.58    5.70
   6  10   4  175.88    5.70
   6  10   4  173.88    5.70
   6  10   4  190.08    6.00
   6  10   4  176.08    5.90
  -7 -10  -4   14.00    1.20
  -7 -10  -4   15.80    1.00
   7  10   4   16.20    1.10
   7  10   4   15.90    1.00
   7  10   4   14.80    1.00
   7  10   4   15.20    0.90
   7  10   4   15.20    1.00
  -8 -10  -4    0.50    0.70
  -8 -10  -4    0.80    0.40
   8  10   4    0.60    0.30
   8  10   4    0.60    0.30
   8  10   4    1.10    0.40
   8  10   4    0.90    0.30
   8  10   4    0.60    0.30
   1  11   4    0.60    0.30
   1  11   4    0.20    0.30
   1  11   4    0.30    0.30
   2  11   4    4.80    0.60
   2  11   4    5.70    0.80
   2  11   4    3.40    0.50
   2  11   4    3.30    0.50
   3  11   4    4.80    0.70
   3  11   4    6.70    0.80
   3  11   4    6.40    0.80
   3  11   4    6.50    0.80
   4  11   4    0.20    0.30
   4  11   4    0.00    0.30
   4  11   4   -0.40    0.30
   4  11   4    0.30    0.50
   4  11   4    0.10    0.60
   5  11   4    0.90    0.30
   5  11   4    0.80    0.50
   5  11   4    1.10    0.30
   5  11   4    0.80    0.40
   6  11   4    6.10    0.70
   6  11   4    4.90    0.80
   6  11   4    5.40    0.50
   6  11   4    6.80    0.70
   7  11   4    6.40    0.70
   7  11   4    9.50    0.70
   7  11   4    8.40    0.70
   7  11   4    8.50    0.80
   7  11   4    7.90    0.60
   5   8  -5    0.10    0.30
   5   8  -5    0.30    0.40
  -5  -8   5    0.10    0.30
   4   8  -5    5.60    0.60
   4   8  -5    4.00    0.50
   4   8  -5    5.20    0.70
  -4  -8   5    5.40    0.70
   3   8  -5    1.10    0.40
   3   8  -5    1.10    0.30
  -3  -8   5    1.10    0.30
   2   8  -5    0.50    0.40
   2   8  -5    0.20    0.30
  -2  -8   5   -0.20    0.70
  -2  -8   5    0.70    0.40
   1   8  -5    0.20    0.30
  -1  -8   5    0.60    0.40
  -1  -8   5   -0.10    0.30
   7   7  -5    5.60    0.70
   7   7  -5    5.60    0.60
  -7  -7   5    7.50    0.70
  -7  -7   5    6.50    0.70
   6   7  -5    3.60    0.60
   6   7  -5    3.80    0.50
  -6  -7   5    3.80    0.90
  -6  -7   5    3.40    0.50
  -6  -7   5    2.90    0.70
   5   7  -5   -0.10    0.30
   5   7  -5    0.10    0.50
   5   7  -5    0.70    0.50
  -5  -7   5   -0.80    0.50
  -5  -7   5    0.00    0.30
   4   7  -5    0.10    0.30
   4   7  -5    0.20    0.30
   4   7  -5    0.20    0.40
  -4  -7   5   -0.10    0.60
  -4  -7   5    0.70    0.60
  -4  -7   5   -0.60    1.20
  -4  -7   5    0.70    0.40
   3   7  -5   53.59    2.30
   3   7  -5   52.39    2.00
   3   7  -5   50.39    2.30
   3   7  -5   50.39    2.00
  -3  -7   5   49.90    2.20
  -3  -7   5   53.29    2.00
  -3  -7   5   51.29    2.10
   2   7  -5   68.99    2.90
   2   7  -5   75.79    2.60
   2   7  -5   78.89    3.00
   2   7  -5   76.79    2.70
  -2  -7   5   75.59    2.90
  -2  -7   5   79.89    2.70
  -2  -7   5   71.19    3.20
  -2  -7   5   77.69    2.80
   1   7  -5   39.70    1.60
   1   7  -5   37.30    1.50
   1   7  -5   39.30    1.60
  -1  -7   5   38.50    1.60
  -1  -7   5   37.50    1.70
   0   7  -5    1.30    0.40
   0   7  -5    1.20    0.30
   0   7  -5    0.50    0.40
   0  -7   5    3.10    0.90
   0  -7   5    1.50    0.40
   0  -7   5    1.50    0.50
   0  -7   5    1.30    0.60
  -1   7  -5    0.40    0.20
  -1   7  -5    1.10    0.70
   1  -7   5    0.30    0.40
   1  -7   5    0.30    0.80
   8   6  -5    1.20    0.30
   8   6  -5    1.20    0.30
  -8  -6   5    1.60    0.30
  -8  -6   5    1.20    0.30
   7   6  -5    3.70    0.50
   7   6  -5    4.90    0.60
  -7  -6   5    4.80    0.70
  -7  -6   5    4.50    1.00
  -7  -6   5    2.60    0.80
   6   6  -5    0.60    0.40
   6   6  -5    0.20    0.30
  -6  -6   5   -0.50    0.60
  -6  -6   5   -0.10    0.30
   5   6  -5    1.00    0.40
   5   6  -5    0.90    0.50
   5   6  -5    0.60    0.40
  -5  -6   5    0.80    0.60
  -5  -6   5    0.30    0.40
  -5  -6   5   -0.80    1.20
  -5  -6   5    1.10    0.70
   4   6  -5    4.70    0.80
   4   6  -5    6.80    0.80
   4   6  -5    5.50    0.70
   4   6  -5    4.30    0.70
   4   6  -5    3.70    0.60
  -4  -6   5    6.00    0.80
  -4  -6   5    5.20    0.70
  -4  -6   5    5.50    1.10
  -4  -6   5    5.70    0.70
   3   6  -5    3.90    0.60
   3   6  -5    4.00    0.70
   3   6  -5    4.40    0.80
   3   6  -5    4.30    0.70
   3   6  -5    6.00    0.90
  -3  -6   5    4.20    0.70
  -3  -6   5    4.80    0.80
  -3  -6   5    3.00    0.50
  -3  -6   5    3.90    0.90
   2   6  -5    3.90    0.60
   2   6  -5    5.50    0.70
   2   6  -5    2.80    0.60
   2   6  -5    3.10    0.60
  -2  -6   5    4.00    0.90
  -2  -6   5    5.80    0.70
  -2  -6   5    5.00    0.80
  -2  -6   5    3.80    0.60
   1   6  -5    8.60    1.00
   1   6  -5    8.70    0.90
   1   6  -5   11.70    1.00
   1   6  -5    9.90    0.80
  -1  -6   5    9.40    1.00
  -1  -6   5    8.40    0.80
  -1  -6   5    7.70    1.10
  -1  -6   5    7.90    1.00
   0   6  -5    5.00    0.70
   0   6  -5    4.90    0.80
   0   6  -5    4.80    0.60
   0   6  -5    3.90    0.50
   0  -6   5    4.00    0.90
   0  -6   5    3.70    0.50
   0  -6   5    5.10    0.80
   0  -6   5    4.20    0.60
  -1   6  -5    1.60    0.40
  -1   6  -5    0.90    0.40
  -1   6  -5    1.70    0.40
   1  -6   5    2.00    0.70
   1  -6   5    1.90    0.40
   1  -6   5    2.00    0.50
   1  -6   5    2.30    0.80
  -2   6  -5    3.00    0.40
  -2   6  -5    2.30    0.40
   2  -6   5    2.50    0.40
   2  -6   5    1.00    0.80
   2  -6   5    2.10    0.40
   2  -6   5    3.00    0.50
   2  -6   5    1.60    0.70
  -3   6  -5    9.00    0.60
  -3   6  -5    9.50    0.70
   3  -6   5    8.20    0.70
   3  -6   5    7.60    0.90
   3  -6   5   12.10    1.60
   3  -6   5   10.50    1.30
   8   5  -5    0.70    0.30
  -8  -5   5    0.10    0.50
  -8  -5   5    0.10    0.70
   7   5  -5   31.00    1.50
   7   5  -5   28.10    1.40
  -7  -5   5   31.20    1.40
  -7  -5   5   31.60    1.90
  -7  -5   5   26.10    1.80
   6   5  -5   47.60    2.00
   6   5  -5   46.30    2.00
  -6  -5   5   45.70    2.40
  -6  -5   5   44.20    2.10
  -6  -5   5   47.90    1.90
   5   5  -5    9.80    1.40
   5   5  -5   10.90    1.00
   5   5  -5   12.60    1.00
   5   5  -5   13.50    1.20
  -5  -5   5   10.40    1.20
  -5  -5   5   11.40    0.90
  -5  -5   5   12.40    1.40
  -5  -5   5   13.10    1.20
   4   5  -5    0.00    0.40
   4   5  -5    0.10    0.50
   4   5  -5    0.20    0.50
   4   5  -5    0.40    0.40
   4   5  -5    0.30    0.30
  -4  -5   5    0.40    0.80
  -4  -5   5    0.20    0.40
  -4  -5   5   -0.20    0.30
  -4  -5   5   -0.40    0.40
  -4  -5   5    0.00    1.90
   3   5  -5    5.10    0.70
   3   5  -5    3.90    0.60
   3   5  -5    3.70    0.50
   3   5  -5    3.80    0.60
  -3  -5   5    6.40    1.90
  -3  -5   5    3.70    0.50
  -3  -5   5    4.20    0.60
  -3  -5   5    4.70    2.00
  -3  -5   5    4.30    0.90
  -3  -5   5    4.60    0.70
   2   5  -5    7.10    0.70
   2   5  -5    5.50    0.70
   2   5  -5    6.70    0.80
   2   5  -5    4.60    0.60
   2   5  -5    5.70    0.80
  -2  -5   5    5.20    0.70
  -2  -5   5    5.40    0.90
  -2  -5   5    6.10    0.80
  -2  -5   5    5.80    1.70
  -2  -5   5    6.60    0.70
  -2  -5   5    6.30    2.00
   1   5  -5    8.50    0.90
   1   5  -5   10.70    1.00
   1   5  -5    8.30    0.80
   1   5  -5    6.10    0.90
   1   5  -5    9.10    0.90
  -1  -5   5    8.70    0.90
  -1  -5   5    6.40    1.60
  -1  -5   5    8.50    1.00
  -1  -5   5    7.90    0.80
  -1  -5   5    6.20    0.90
  -1  -5   5   10.20    2.60
   0   5  -5   46.20    2.00
   0   5  -5   43.50    5.10
   0   5  -5   49.90    2.00
   0   5  -5   46.80    2.10
   0   5  -5   45.70    1.90
   0  -5   5   46.20    2.40
   0  -5   5   46.80    2.00
   0  -5   5   44.90    3.50
   0  -5   5   48.30    1.90
   0  -5   5   43.90    2.00
   0  -5   5   49.50    2.20
  -1   5  -5    9.00    1.20
  -1   5  -5    6.10    0.80
  -1   5  -5    5.90    2.70
  -1   5  -5    9.00    0.80
   1  -5   5    8.10    0.80
   1  -5   5    7.00    1.00
   1  -5   5    7.20    0.90
   1  -5   5    7.70    0.90
  -2   5  -5   23.60    1.20
  -2   5  -5   24.30    1.30
  -2   5  -5   22.20    3.70
  -2   5  -5   23.50    1.20
   2  -5   5   23.20    1.70
   2  -5   5   25.00    1.20
   2  -5   5   21.80    1.50
   2  -5   5   23.10    1.30
   2  -5   5   23.00    1.70
   2  -5   5   24.50    1.20
  -3   5  -5   16.20    1.00
  -3   5  -5   15.30    1.00
   3  -5   5   18.10    1.30
   3  -5   5   15.20    1.10
   3  -5   5   16.40    1.00
   3  -5   5   16.50    1.00
   3  -5   5   14.20    1.40
   3  -5   5   12.40    1.60
  -4   5  -5   -0.30    0.30
  -4   5  -5    0.00    0.40
   4  -5   5    0.00    0.30
   4  -5   5   -0.30    0.80
   4  -5   5    0.20    0.40
   9   4  -5    0.10    0.30
  -9  -4   5   -0.20    0.30
   8   4  -5    7.80    0.70
  -8  -4   5    7.90    0.80
  -8  -4   5    6.40    1.00
  -8  -4   5    9.30    0.80
  -8  -4   5    6.70    0.90
   7   4  -5   47.70    2.00
   7   4  -5   45.00    1.90
  -7  -4   5   47.10    2.40
  -7  -4   5   50.79    2.40
  -7  -4   5   48.80    2.00
  -7  -4   5   46.40    1.90
  -7  -4   5   45.10    2.20
   6   4  -5   43.60    2.00
   6   4  -5   46.90    2.10
  -6  -4   5   41.40    2.90
  -6  -4   5   46.00    2.10
  -6  -4   5   44.80    2.30
  -6  -4   5   51.69    3.20
  -6  -4   5   49.00    2.50
  -6  -4   5   46.10    1.90
   5   4  -5   79.29    2.90
   5   4  -5   77.19    3.00
   5   4  -5   76.99    2.90
   5   4  -5   72.29    2.60
  -5  -4   5   68.19    4.60
  -5  -4   5   78.19    2.80
  -5  -4   5   76.39    2.90
  -5  -4   5   77.69    3.30
  -5  -4   5   77.19    3.30
  -5  -4   5   75.89    3.00
   4   4  -5   51.39    2.10
   4   4  -5   55.59    2.30
   4   4  -5   52.99    2.20
  -4  -4   5   51.89    2.10
  -4  -4   5   52.69    2.20
  -4  -4   5   54.39    2.50
  -4  -4   5   49.60    3.50
  -4  -4   5   58.39    3.30
  -4  -4   5   53.19    2.30
   3   4  -5   22.60    1.10
   3   4  -5   24.50    1.20
   3   4  -5   23.40    1.20
   3   4  -5   23.20    1.30
  -3  -4   5   25.10    1.30
  -3  -4   5   24.10    1.60
  -3  -4   5   21.50    3.10
  -3  -4   5   23.70    2.50
  -3  -4   5   23.50    1.40
  -3  -4   5   18.90    2.40
  -3  -4   5   24.10    1.20
  -3  -4   5   22.20    1.70
   2   4  -5   37.30    1.50
   2   4  -5   35.70    1.60
   2   4  -5   38.40    1.70
  -2  -4   5   39.10    1.80
  -2  -4   5   42.50    4.80
  -2  -4   5   40.20    2.10
  -2  -4   5   36.70    2.50
  -2  -4   5   39.60    1.60
  -2  -4   5   37.50    3.20
  -2  -4   5   41.60    3.00
  -2  -4   5   37.40    1.70
  -2  -4   5   33.60    2.00
   1   4  -5    9.90    1.90
   1   4  -5    9.00    1.10
   1   4  -5    7.70    1.00
   1   4  -5    8.00    0.90
   1   4  -5    7.20    0.80
   1   4  -5    6.30    0.70
  -1  -4   5    8.70    2.40
  -1  -4   5    9.60    0.70
  -1  -4   5    6.50    0.90
  -1  -4   5   12.40    1.90
  -1  -4   5    2.60    2.60
  -1  -4   5    7.50    0.80
  -1  -4   5    8.20    0.90
   0   4  -5   17.40    1.10
   0   4  -5   14.30    1.10
   0   4  -5   16.70    1.10
   0   4  -5   16.90    2.40
   0   4  -5   16.50    1.10
   0  -4   5   16.50    2.40
   0  -4   5   17.00    1.10
   0  -4   5   16.30    1.30
   0  -4   5   15.70    1.00
   0  -4   5   15.30    1.40
   0  -4   5   17.30    1.10
   0  -4   5   16.80    1.00
  -1   4  -5  147.69    4.80
  -1   4  -5  137.99    4.60
  -1   4  -5  140.49    6.30
  -1   4  -5  144.39    4.70
  -1   4  -5  142.69    4.50
  -1   4  -5  141.89    4.70
   1  -4   5  136.59    5.20
   1  -4   5  140.09    4.90
   1  -4   5  144.49    4.70
   1  -4   5  142.29    4.80
   1  -4   5  132.09    5.60
  -2   4  -5   21.40    1.10
  -2   4  -5   21.10    1.20
  -2   4  -5   16.60    3.30
  -2   4  -5   23.10    1.30
  -2   4  -5   19.40    1.20
   2  -4   5   20.90    1.60
   2  -4   5   21.70    1.20
   2  -4   5   23.10    1.30
   2  -4   5   23.30    1.60
   2  -4   5   23.10    1.50
   2  -4   5   22.10    1.20
  -3   4  -5    0.40    0.30
  -3   4  -5    2.20    2.10
  -3   4  -5    0.10    0.40
   3  -4   5   -0.20    0.70
   3  -4   5    0.40    0.50
   3  -4   5   -0.20    0.40
   3  -4   5    0.10    0.50
   3  -4   5   -0.20    0.30
  -4   4  -5   -0.20    0.30
  -4   4  -5    0.20    0.30
   4  -4   5   -0.20    0.40
   4  -4   5    0.20    0.40
   4  -4   5    0.30    0.40
   4  -4   5   -0.60    0.60
   4  -4   5    0.00    0.30
  -5   4  -5    0.00    0.30
   5  -4   5    0.90    1.10
   5  -4   5   -0.60    0.60
   5  -4   5   -0.30    0.20
   5  -4   5   -0.30    0.40
   9   3  -5    0.10    0.30
  -9  -3   5    0.60    0.50
  -9  -3   5   -0.20    0.20
   8   3  -5    0.00    0.30
  -8  -3   5   -0.10    0.30
  -8  -3   5    0.80    1.20
  -8  -3   5   -0.10    0.40
  -8  -3   5    0.90    0.80
   7   3  -5    2.70    0.50
   7   3  -5    3.20    0.50
   7   3  -5    4.70    0.60
  -7  -3   5    2.20    0.60
  -7  -3   5    2.00    0.80
  -7  -3   5    2.60    0.50
  -7  -3   5    2.70    0.40
  -7  -3   5    2.40    0.80
   6   3  -5  396.06   12.40
   6   3  -5  432.36   12.70
  -6  -3   5  433.26   12.80
  -6  -3   5  393.96   14.90
  -6  -3   5  407.26   12.50
  -6  -3   5  397.16   12.50
  -6  -3   5  414.56   12.70
  -6  -3   5  391.56   12.90
  -6  -3   5  412.06   12.90
   5   3  -5  477.55   14.60
   5   3  -5  488.05   14.90
   5   3  -5  487.25   14.70
  -5  -3   5  495.75   14.80
  -5  -3   5  472.35   15.00
  -5  -3   5  498.05   14.60
  -5  -3   5  448.86   16.00
  -5  -3   5  488.05   14.70
   4   3  -5   36.70    1.50
   4   3  -5   37.20    1.70
   4   3  -5   37.10    1.60
   4   3  -5   37.30    2.70
   4   3  -5   37.90    1.70
  -4  -3   5   29.80    3.20
  -4  -3   5   37.90    1.60
  -4  -3   5   35.50    1.60
  -4  -3   5   36.30    1.70
  -4  -3   5   36.60    1.90
  -4  -3   5   33.30    3.00
  -4  -3   5   35.70    1.90
   3   3  -5  100.79    4.40
   3   3  -5  101.09    3.50
   3   3  -5  102.29    3.40
   3   3  -5  102.29    3.50
   3   3  -5  106.19    3.50
  -3  -3   5  104.89    3.60
  -3  -3   5  105.09    3.50
  -3  -3   5  101.79    4.50
  -3  -3   5   99.39    4.50
   2   3  -5  134.09    4.70
   2   3  -5  139.99    4.70
   2   3  -5  149.49    4.70
   2   3  -5  148.79    4.80
   2   3  -5  137.29    4.60
  -2  -3   5  145.89    4.70
  -2  -3   5  139.39    4.90
  -2  -3   5  145.49    5.10
  -2  -3   5  146.79    5.70
  -2  -3   5  144.29    5.50
  -2  -3   5  147.89    4.80
  -2  -3   5  146.89    4.70
   1   3  -5   17.70    1.00
   1   3  -5   13.40    1.00
   1   3  -5   15.50    0.90
   1   3  -5   13.60    0.90
  -1  -3   5   15.10    1.00
  -1  -3   5   16.70    1.20
  -1  -3   5   15.00    1.20
  -1  -3   5   17.90    1.00
  -1  -3   5   14.70    0.90
  -1  -3   5   16.50    1.90
  -1  -3   5   16.20    1.40
  -1  -3   5   14.50    1.70
   0   3  -5    1.80    0.40
   0   3  -5    1.50    0.40
   0   3  -5    2.00    0.40
   0   3  -5    1.70    0.40
   0  -3   5    1.60    0.50
   0  -3   5    1.20    0.80
   0  -3   5    2.20    1.00
   0  -3   5    0.80    1.10
   0  -3   5    2.00    0.50
   0  -3   5    1.10    0.40
   0  -3   5    1.80    0.40
   0  -3   5    0.20    0.50
   0  -3   5    1.80    0.40
  -1   3  -5    0.00    0.30
  -1   3  -5    0.90    1.40
  -1   3  -5   -0.20    0.30
  -1   3  -5    0.30    0.30
  -1   3  -5   -0.50    0.30
   1  -3   5    0.00    0.40
   1  -3   5    1.40    1.30
   1  -3   5    0.20    0.40
   1  -3   5   -0.20    0.40
   1  -3   5   -0.20    0.40
   1  -3   5    0.00    0.90
   1  -3   5    0.20    0.30
   1  -3   5    0.20    0.30
  -2   3  -5    2.00    0.40
  -2   3  -5    2.00    0.50
  -2   3  -5    1.70    0.40
  -2   3  -5    2.20    0.50
  -2   3  -5   -0.50    2.20
   2  -3   5    1.70    0.70
   2  -3   5    1.40    1.80
   2  -3   5    1.90    0.40
   2  -3   5    1.60    0.40
   2  -3   5    2.10    1.20
   2  -3   5    2.50    0.60
   2  -3   5    1.50    0.40
  -3   3  -5   -0.40    0.40
  -3   3  -5   -0.30    0.40
  -3   3  -5   -0.30    0.30
   3  -3   5    0.10    0.30
   3  -3   5    2.20    1.70
   3  -3   5    0.20    0.60
   3  -3   5    0.10    0.50
   3  -3   5   -0.40    0.40
   3  -3   5   -0.40    0.30
   3  -3   5    0.10    0.40
  -4   3  -5    5.40    1.70
  -4   3  -5    9.30    0.90
  -4   3  -5    8.80    0.70
   4  -3   5    4.90    1.90
   4  -3   5    8.50    0.80
   4  -3   5    6.30    1.10
   4  -3   5    9.70    1.10
   4  -3   5    8.20    0.90
   4  -3   5    9.50    1.20
   4  -3   5    7.90    0.80
  -5   3  -5   15.40    1.00
  -5   3  -5   13.00    0.80
   5  -3   5   14.60    0.90
   5  -3   5   15.10    1.60
   5  -3   5   15.80    1.10
   5  -3   5   13.30    1.00
  -6   3  -5    0.10    0.40
  -6   3  -5    0.40    0.30
   6  -3   5    0.00    0.40
   9   2  -5    0.50    0.30
  -9  -2   5    0.50    0.40
  -9  -2   5   -0.10    0.20
  -9  -2   5    0.60    1.70
   8   2  -5    2.10    0.50
   8   2  -5    1.30    0.30
  -8  -2   5    2.00    0.40
  -8  -2   5    1.80    0.80
  -8  -2   5    1.90    0.50
   7   2  -5   55.49    2.50
   7   2  -5   52.79    2.80
   7   2  -5   53.09    2.60
  -7  -2   5   63.09    2.60
  -7  -2   5   60.89    2.70
  -7  -2   5   57.39    2.10
   6   2  -5  178.98    5.70
   6   2  -5  158.38    7.40
   6   2  -5  158.98    5.80
   6   2  -5  172.08    5.50
  -6  -2   5  170.18    5.40
  -6  -2   5  173.68    6.00
  -6  -2   5  171.38    5.60
  -6  -2   5  159.08    7.10
  -6  -2   5  169.98    5.90
  -6  -2   5  178.58    5.80
   5   2  -5   32.60    2.70
   5   2  -5   32.20    1.60
   5   2  -5   33.70    1.80
  -5  -2   5   30.90    1.50
  -5  -2   5   30.60    1.80
  -5  -2   5   30.50    1.40
  -5  -2   5   31.70    1.70
  -5  -2   5   31.20    2.80
  -5  -2   5   30.70    3.20
  -5  -2   5   30.20    1.70
   4   2  -5   18.50    1.10
   4   2  -5   20.10    1.20
   4   2  -5   19.50    1.30
   4   2  -5   19.80    1.10
   4   2  -5   19.10    1.80
   4   2  -5   18.40    1.00
  -4  -2   5   19.00    1.90
  -4  -2   5   19.20    1.20
  -4  -2   5   20.10    1.00
  -4  -2   5   19.30    1.30
  -4  -2   5   18.70    1.10
  -4  -2   5   19.20    1.40
  -4  -2   5   17.10    2.00
   3   2  -5   70.29    3.20
   3   2  -5   65.69    2.30
   3   2  -5   71.29    2.60
   3   2  -5   68.19    2.50
   3   2  -5   69.79    2.60
   3   2  -5   66.29    2.60
   3   2  -5   66.19    2.40
  -3  -2   5   70.29    2.80
  -3  -2   5   66.19    2.70
  -3  -2   5   70.99    3.40
  -3  -2   5   69.99    3.30
  -3  -2   5   70.49    2.60
  -3  -2   5   70.79    2.40
   2   2  -5    0.30    0.30
   2   2  -5   -0.30    0.30
   2   2  -5    0.70    0.30
   2   2  -5    0.50    0.30
   2   2  -5   -0.10    0.60
   2   2  -5    0.90    0.40
   2   2  -5    0.60    0.50
  -2  -2   5    0.30    0.60
  -2  -2   5    1.20    0.80
  -2  -2   5    0.70    0.40
  -2  -2   5    0.00    0.40
  -2  -2   5    1.30    0.50
  -2  -2   5    0.20    0.30
   1   2  -5  185.68    6.50
   1   2  -5  177.48    5.70
   1   2  -5  175.78    5.70
   1   2  -5  180.08    5.90
   1   2  -5  174.28    5.50
   1   2  -5  181.08    6.00
  -1  -2   5  188.48    6.00
  -1  -2   5  173.18    5.70
  -1  -2   5  183.18    6.50
  -1  -2   5  182.68    6.10
  -1  -2   5  182.08    5.80
  -1  -2   5  181.68    6.50
   0   2  -5  347.07   10.70
   0   2  -5  348.07   10.80
   0   2  -5  355.36   11.10
   0   2  -5  334.77   10.90
   0  -2   5  362.86   11.80
   0  -2   5  364.16   11.20
   0  -2   5  348.47   10.80
   0  -2   5  358.16   11.30
   0  -2   5  365.36   10.90
   0  -2   5  375.96   11.70
   0  -2   5  360.36   10.90
  -1   2  -5   91.29    3.50
  -1   2  -5   88.19    2.90
  -1   2  -5   92.59    3.10
   1  -2   5   88.79    3.20
   1  -2   5   95.99    3.70
   1  -2   5   91.29    3.10
   1  -2   5   92.89    3.40
   1  -2   5   91.59    3.20
   1  -2   5   86.19    3.10
   1  -2   5   89.79    3.50
   1  -2   5   88.09    3.10
  -2   2  -5   13.80    0.90
  -2   2  -5   13.40    1.70
  -2   2  -5   14.10    1.10
  -2   2  -5   14.40    1.00
  -2   2  -5   13.40    0.80
  -2   2  -5   13.20    1.10
   2  -2   5   15.20    1.20
   2  -2   5   13.70    0.90
   2  -2   5   13.60    1.00
   2  -2   5   15.30    1.50
   2  -2   5   13.80    0.80
   2  -2   5   14.40    1.80
   2  -2   5   13.70    0.90
   2  -2   5   14.10    1.00
  -3   2  -5   42.50    2.00
  -3   2  -5   39.00    2.70
  -3   2  -5   43.10    1.90
  -3   2  -5   42.00    1.70
  -3   2  -5   41.30    1.60
   3  -2   5   41.80    2.10
   3  -2   5   40.80    2.00
   3  -2   5   40.10    3.20
   3  -2   5   41.00    1.60
   3  -2   5   43.40    2.00
   3  -2   5   40.50    1.70
   3  -2   5   41.50    2.10
   3  -2   5   39.20    2.50
  -4   2  -5   56.69    2.10
  -4   2  -5   54.09    2.10
  -4   2  -5   55.99    2.50
  -4   2  -5   57.19    2.30
  -4   2  -5   49.90    3.90
   4  -2   5   53.69    3.60
   4  -2   5   51.99    2.40
   4  -2   5   54.19    2.10
   4  -2   5   57.39    2.30
   4  -2   5   51.89    2.50
   4  -2   5   56.99    2.20
   4  -2   5   54.79    2.50
  -5   2  -5    0.40    0.70
  -5   2  -5    0.00    0.30
  -5   2  -5    0.30    0.40
  -5   2  -5   -0.20    0.50
   5  -2   5   -0.30    0.70
   5  -2   5    0.10    0.40
   5  -2   5    1.20    1.90
   5  -2   5    0.20    0.70
   5  -2   5   -0.20    0.40
   5  -2   5    0.10    0.30
  -6   2  -5   19.20    1.60
  -6   2  -5   19.20    1.00
  -6   2  -5   18.60    1.10
   6  -2   5   18.20    1.00
   6  -2   5   16.90    1.70
   6  -2   5   20.40    1.20
  -7   2  -5    0.70    0.20
  -7   2  -5    0.50    0.40
   7  -2   5    0.80    0.30
   7  -2   5    0.60    0.40
   9   1  -5    0.30    0.30
   9   1  -5   -0.10    0.40
  -9  -1   5    0.50    0.30
  -9  -1   5    0.50    0.30
   8   1  -5    2.90    0.40
   8   1  -5    3.60    0.50
   8   1  -5    6.10    1.70
  -8  -1   5    3.40    0.60
  -8  -1   5    4.20    1.00
  -8  -1   5    3.30    0.40
   7   1  -5    0.60    0.80
  -7  -1   5   -0.50    0.70
  -7  -1   5    0.10    0.40
   6   1  -5    1.90    0.70
   6   1  -5    2.80    0.60
   6   1  -5   -1.30    2.30
   6   1  -5    1.70    0.40
  -6  -1   5    2.10    0.50
  -6  -1   5    2.70    0.40
  -6  -1   5    1.30    1.80
  -6  -1   5    2.20    0.60
  -6  -1   5    0.90    0.80
  -6  -1   5    1.30    0.70
   5   1  -5   59.09    3.30
   5   1  -5   65.39    2.40
   5   1  -5   61.99    2.60
   5   1  -5   61.09    2.20
   5   1  -5   56.89    2.50
   5   1  -5   61.89    2.40
  -5  -1   5   60.49    2.70
  -5  -1   5   59.49    3.60
  -5  -1   5   60.79    2.50
  -5  -1   5   59.99    2.40
  -5  -1   5   58.39    2.20
  -5  -1   5   62.89    2.60
  -5  -1   5   60.39    2.30
  -5  -1   5   57.79    3.40
   4   1  -5  110.89    3.60
   4   1  -5  105.59    3.60
   4   1  -5  106.59    3.70
   4   1  -5  105.09    3.80
   4   1  -5  111.69    3.70
   4   1  -5  103.39    4.30
   4   1  -5  110.49    3.60
  -4  -1   5  106.39    3.60
  -4  -1   5  104.09    4.40
  -4  -1   5  108.09    3.70
  -4  -1   5  106.89    3.50
  -4  -1   5  105.69    3.70
  -4  -1   5  105.49    3.90
  -4  -1   5  105.89    3.80
  -4  -1   5  107.29    4.50
   3   1  -5  171.28    5.60
   3   1  -5  168.08    5.50
   3   1  -5  173.48    5.50
   3   1  -5  177.58    6.20
  -3  -1   5  179.58    6.20
  -3  -1   5  174.58    5.60
  -3  -1   5  177.98    5.90
  -3  -1   5  180.48    6.30
  -3  -1   5  178.58    5.60
  -3  -1   5  169.78    5.40
   2   1  -5   67.99    2.40
   2   1  -5   68.39    3.00
   2   1  -5   71.79    2.50
   2   1  -5   66.19    2.30
  -2  -1   5   72.29    2.50
  -2  -1   5   67.49    2.40
  -2  -1   5   74.09    2.70
  -2  -1   5   70.39    3.00
  -2  -1   5   69.99    2.50
  -2  -1   5   69.79    3.10
   1   1  -5   80.79    2.70
   1   1  -5   82.09    2.80
  -1  -1   5   83.49    3.00
  -1  -1   5   81.69    2.80
  -1  -1   5   80.29    3.00
  -1  -1   5   78.79    2.70
  -1  -1   5   84.89    3.30
   0   1  -5  107.59    4.90
   0   1  -5   89.79    3.10
   0   1  -5   90.39    3.30
   0   1  -5   90.49    2.90
   0  -1   5   89.79    3.20
   0  -1   5   85.79    3.00
   0  -1   5   89.39    3.10
   0  -1   5   92.59    3.30
   0  -1   5   92.99    3.40
   0  -1   5   91.89    3.30
  -1   1  -5  246.78    8.00
  -1   1  -5  249.68    7.60
  -1   1  -5  245.98    7.50
  -1   1  -5  249.88    7.60
   1  -1   5  252.77    7.90
   1  -1   5  250.07    7.90
   1  -1   5  242.18    7.50
   1  -1   5  244.88    7.60
   1  -1   5  243.68    7.80
   1  -1   5  243.18    7.60
  -2   1  -5   84.99    3.10
  -2   1  -5   77.59    3.20
  -2   1  -5   89.49    2.90
  -2   1  -5   87.29    2.90
  -2   1  -5   91.99    3.80
  -2   1  -5   89.79    3.00
   2  -1   5   84.69    3.10
   2  -1   5   91.29    3.30
   2  -1   5   88.09    3.20
   2  -1   5   87.89    3.00
   2  -1   5   89.59    3.40
   2  -1   5   83.79    3.10
   2  -1   5   88.59    2.90
   2  -1   5   88.69    3.00
   2  -1   5   85.79    2.90
  -3   1  -5   23.10    1.80
  -3   1  -5   20.00    1.20
  -3   1  -5   21.60    1.00
  -3   1  -5   20.50    1.30
  -3   1  -5   23.30    1.20
  -3   1  -5   21.10    1.00
   3  -1   5   22.20    1.70
   3  -1   5   22.90    1.30
   3  -1   5   22.00    1.30
   3  -1   5   22.30    1.30
   3  -1   5   23.90    1.10
   3  -1   5   22.60    1.10
   3  -1   5   22.20    1.20
   3  -1   5   20.60    1.90
   3  -1   5   20.70    1.10
  -4   1  -5   -0.60    0.80
  -4   1  -5   -0.20    1.20
  -4   1  -5    0.50    0.50
  -4   1  -5    0.20    0.30
   4  -1   5    0.10    0.30
   4  -1   5    0.20    1.10
   4  -1   5   -1.10    1.80
   4  -1   5    0.00    0.30
   4  -1   5    0.50    0.50
   4  -1   5    0.70    0.80
   4  -1   5    0.70    0.50
   4  -1   5    0.80    0.40
  -5   1  -5    1.00    1.90
  -5   1  -5    1.70    0.60
  -5   1  -5    0.30    0.80
  -5   1  -5    1.20    0.70
  -5   1  -5    1.50    0.40
  -5   1  -5    1.70    0.40
   5  -1   5    1.90    0.50
   5  -1   5    1.00    0.60
   5  -1   5    1.80    0.40
   5  -1   5    1.80    0.70
   5  -1   5    1.60    1.30
   5  -1   5    1.40    1.90
   5  -1   5    1.50    0.70
  -6   1  -5    1.70    0.80
  -6   1  -5    1.10    0.40
  -6   1  -5    1.20    0.40
  -6   1  -5    0.50    0.50
   6  -1   5    1.10    0.70
   6  -1   5    0.80    0.30
   6  -1   5    0.70    0.40
   6  -1   5   -2.30    2.60
  -7   1  -5   15.10    1.00
  -7   1  -5   15.40    0.90
  -7   1  -5   13.20    1.60
   7  -1   5   14.90    0.90
   7  -1   5   15.70    1.00
   7  -1   5   11.40    2.10
  -8   1  -5    0.40    0.20
  -8   1  -5    0.30    0.30
   8  -1   5    0.20    0.30
   9   0  -5    1.20    0.30
   9   0  -5    1.30    0.30
  -9   0   5    0.90    0.30
  -9   0   5    1.10    0.30
   8   0  -5    1.60    1.00
   8   0  -5    0.90    0.30
   8   0  -5    0.60    0.40
  -8   0   5    0.90    0.40
  -8   0   5    1.10    0.30
  -8   0   5    1.10    0.80
   7   0  -5    2.30    0.60
   7   0  -5    1.40    0.80
   7   0  -5    1.70    0.40
  -7   0   5    1.90    0.40
  -7   0   5    1.50    0.40
  -7   0   5    0.90    0.70
   6   0  -5   12.40    0.90
   6   0  -5   13.40    1.20
   6   0  -5    8.90    2.30
   6   0  -5   14.50    1.50
   6   0  -5   12.50    1.30
  -6   0   5   12.90    0.90
  -6   0   5   11.50    1.30
  -6   0   5   12.60    1.10
  -6   0   5    7.50    3.80
   5   0  -5   -0.80    1.00
   5   0  -5    0.70    0.50
   5   0  -5    0.80    0.50
   5   0  -5    0.20    0.40
   5   0  -5    0.50    0.30
  -5   0   5    0.50    0.40
  -5   0   5    1.20    0.70
  -5   0   5    1.50    0.60
  -5   0   5    2.00    1.70
  -5   0   5    1.00    0.40
  -5   0   5    1.30    1.20
   4   0  -5   15.30    1.00
   4   0  -5   16.00    0.90
   4   0  -5   14.60    1.10
   4   0  -5   15.50    0.80
   4   0  -5   13.50    1.50
  -4   0   5   14.90    1.60
  -4   0   5   14.10    1.20
  -4   0   5   14.20    1.00
  -4   0   5   15.20    1.70
  -4   0   5   16.40    1.10
  -4   0   5   15.00    0.80
  -4   0   5   15.90    1.10
  -4   0   5   14.00    1.00
  -4   0   5   14.40    1.00
   3   0  -5   32.60    1.30
   3   0  -5   28.90    1.40
   3   0  -5   32.00    1.40
   3   0  -5   31.10    1.20
   3   0  -5   31.20    1.80
  -3   0   5   29.80    1.60
  -3   0   5   28.30    1.40
  -3   0   5   32.20    1.80
  -3   0   5   34.60    2.80
  -3   0   5   32.00    1.40
  -3   0   5   31.30    1.20
  -3   0   5   30.90    1.40
   2   0  -5  142.49    4.50
   2   0  -5  144.79    5.10
   2   0  -5  143.99    4.60
   2   0  -5  145.49    4.60
  -2   0   5  138.99    5.10
  -2   0   5  145.59    4.60
  -2   0   5  150.18    4.90
  -2   0   5  144.69    4.60
   1   0  -5  159.58    5.50
   1   0  -5  153.48    4.90
  -1   0   5  158.68    5.60
  -1   0   5  163.38    5.50
  -1   0   5  157.48    5.00
   0   0  -5  410.76   13.50
   0   0  -5  468.25   13.40
   0   0   5  439.66   13.70
   0   0   5  432.16   13.10
   0   0   5  422.06   13.00
   0   0   5  425.36   13.00
  -1   0  -5   24.60    1.50
  -1   0  -5   24.70    1.40
  -1   0  -5   25.50    1.10
  -1   0  -5   23.60    1.00
   1   0   5   26.30    1.20
   1   0   5   25.60    1.20
   1   0   5   28.90    1.60
   1   0   5   24.70    1.20
  -2   0  -5   42.90    1.70
  -2   0  -5   43.70    1.60
  -2   0  -5   43.00    1.60
  -2   0  -5   41.50    2.10
   2   0   5   44.80    1.80
   2   0   5   42.00    1.70
   2   0   5   43.00    1.80
   2   0   5   46.00    1.90
   2   0   5   41.90    1.70
   2   0   5   45.90    1.80
  -3   0  -5  130.29    4.10
  -3   0  -5  128.09    4.30
  -3   0  -5  130.19    4.80
  -3   0  -5  128.19    4.20
  -3   0  -5  132.49    4.20
   3   0   5  129.89    4.70
   3   0   5  129.69    4.50
   3   0   5  131.49    4.30
   3   0   5  133.89    4.60
   3   0   5  126.19    4.20
   3   0   5  126.39    4.20
   3   0   5  125.49    4.20
   3   0   5  129.59    4.30
   3   0   5  126.69    4.40
  -4   0  -5   -0.20    0.60
  -4   0  -5    0.70    0.30
  -4   0  -5    0.50    0.80
  -4   0  -5    0.20    0.20
  -4   0  -5    0.20    0.30
   4   0   5    0.60    0.50
   4   0   5    0.30    0.30
   4   0   5    0.70    0.50
   4   0   5    0.30    0.30
   4   0   5    0.60    0.90
   4   0   5    1.00    0.50
   4   0   5    0.00    1.30
   4   0   5    0.30    0.30
  -5   0  -5    6.80    0.80
  -5   0  -5    5.10    0.60
  -5   0  -5    4.80    0.60
  -5   0  -5    6.00    0.90
  -5   0  -5    5.60    1.50
  -5   0  -5    5.90    0.60
   5   0   5    4.60    0.60
   5   0   5    3.60    0.50
   5   0   5    5.30    0.80
   5   0   5    2.20    2.60
   5   0   5    2.10    4.40
   5   0   5    5.80    1.30
   5   0   5    4.80    0.70
   5   0   5    4.60    0.90
  -6   0  -5   68.39    4.80
  -6   0  -5   66.59    2.70
  -6   0  -5   65.69    2.90
  -6   0  -5   70.09    2.60
  -6   0  -5   68.49    2.40
  -6   0  -5   69.09    2.70
   6   0   5   68.49    2.50
   6   0   5   69.89    2.70
   6   0   5   70.49    3.10
  -7   0  -5   21.80    1.30
  -7   0  -5   21.50    1.10
  -7   0  -5   18.70    1.60
   7   0   5   20.00    1.60
   7   0   5   20.10    1.00
   7   0   5   21.10    1.20
  -8   0  -5    6.20    0.80
  -8   0  -5    5.40    1.20
  -8   0  -5    5.20    0.60
   8   0   5    3.60    0.80
   8   0   5    5.00    0.60
   8   0   5    5.40    0.60
   8   0   5    5.50    0.70
   8  -1  -5    1.10    0.30
   8  -1  -5    1.90    0.50
   8  -1  -5    1.50    0.80
  -8   1   5    0.60    0.90
  -8   1   5    1.30    0.40
  -8   1   5    1.30    0.30
   7  -1  -5    0.30    0.70
   7  -1  -5   -0.20    0.40
   7  -1  -5   -0.10    0.30
  -7   1   5   -0.50    0.30
  -7   1   5    0.20    0.30
  -7   1   5   -0.20    0.70
  -7   1   5    0.10    0.70
   6  -1  -5   -0.60    2.30
   6  -1  -5   -0.90    0.30
   6  -1  -5   -0.70    0.40
   6  -1  -5    0.00    0.60
   6  -1  -5   -0.60    0.30
   6  -1  -5    0.20    0.50
  -6   1   5    0.60    0.60
  -6   1   5   -0.80    0.30
  -6   1   5   -0.50    0.30
   5  -1  -5    1.40    0.40
   5  -1  -5    2.30    0.60
   5  -1  -5    2.40    0.40
   5  -1  -5    2.10    0.60
   5  -1  -5    3.30    0.60
   5  -1  -5    2.80    1.50
  -5   1   5    2.80    0.60
  -5   1   5    2.70    0.50
  -5   1   5    2.10    1.60
  -5   1   5    2.90    0.60
   4  -1  -5   29.00    2.00
   4  -1  -5   31.50    1.70
   4  -1  -5   30.40    1.40
   4  -1  -5   29.60    1.40
   4  -1  -5   29.80    1.30
   4  -1  -5   27.80    1.60
   4  -1  -5   29.10    1.40
  -4   1   5   29.90    1.50
  -4   1   5   27.30    2.00
  -4   1   5   31.00    2.20
  -4   1   5   30.10    1.70
  -4   1   5   30.50    1.30
  -4   1   5   31.10    1.40
  -4   1   5   27.30    2.20
  -4   1   5   31.40    1.50
   3  -1  -5  635.24   18.00
   3  -1  -5  607.84   17.50
   3  -1  -5  566.54   18.10
  -3   1   5  579.04   17.50
  -3   1   5  557.84   17.70
  -3   1   5  596.74   17.80
  -3   1   5  566.54   17.80
  -3   1   5  581.64   18.00
  -3   1   5  565.94   18.00
  -3   1   5  571.64   17.60
   2  -1  -5  289.37    9.30
   2  -1  -5  315.97    9.40
   2  -1  -5  309.47    9.30
   2  -1  -5  314.97    9.90
  -2   1   5  308.97    9.90
  -2   1   5  326.67    9.70
  -2   1   5  292.67    9.60
  -2   1   5  310.97    9.40
  -2   1   5  307.37    9.90
  -2   1   5  309.87    9.80
  -2   1   5  299.17    9.40
   1  -1  -5   38.00    1.40
  -1   1   5   38.50    1.80
  -1   1   5   39.00    1.50
  -1   1   5   40.90    2.00
  -1   1   5   39.00    1.70
  -1   1   5   39.80    1.90
   0  -1  -5  927.31   28.20
   0  -1  -5  959.60   28.60
   0   1   5  970.60   28.80
  -1  -1  -5  245.38    7.70
  -1  -1  -5  260.87    8.20
   1   1   5  261.07    7.70
   1   1   5  259.77    7.70
   1   1   5  257.97    8.00
  -2  -1  -5   25.40    1.40
  -2  -1  -5   25.70    1.50
  -2  -1  -5   25.20    1.00
  -2  -1  -5   20.10    1.00
   2   1   5   25.00    1.20
   2   1   5   23.90    1.20
   2   1   5   26.50    1.20
  -3  -1  -5    4.90    0.60
  -3  -1  -5    4.30    0.50
  -3  -1  -5    4.20    0.40
  -3  -1  -5    2.70    0.60
   3   1   5    4.80    0.70
   3   1   5    3.80    0.60
   3   1   5    4.60    0.70
   3   1   5    3.90    0.60
  -4  -1  -5   69.29    2.60
  -4  -1  -5   71.59    3.20
  -4  -1  -5   75.19    2.60
  -4  -1  -5   75.39    2.50
   4   1   5   73.29    2.60
   4   1   5   76.09    3.10
   4   1   5   73.69    2.90
   4   1   5   66.79    2.50
   4   1   5   74.59    3.30
   4   1   5   73.99    3.30
   4   1   5   72.49    2.60
  -5  -1  -5   12.90    1.10
  -5  -1  -5   13.90    1.70
  -5  -1  -5   13.50    1.20
  -5  -1  -5   13.10    0.90
  -5  -1  -5   13.20    0.90
   5   1   5   10.90    0.80
   5   1   5   13.90    1.20
   5   1   5   12.00    0.90
   5   1   5   12.30    1.70
   5   1   5   11.80    0.80
   5   1   5   14.90    1.90
   5   1   5   13.90    1.00
  -6  -1  -5   -0.50    0.30
  -6  -1  -5   -1.30    0.50
  -6  -1  -5   -0.40    0.50
  -6  -1  -5   -0.30    0.40
  -6  -1  -5   -0.10    1.30
   6   1   5   -0.70    0.30
   6   1   5   -0.50    1.20
   6   1   5    0.00    0.30
   6   1   5    0.30    1.70
   6   1   5    0.00    0.60
   6   1   5   -0.30    0.30
  -7  -1  -5    1.20    0.40
  -7  -1  -5    1.90    0.80
  -7  -1  -5    1.00    0.40
  -7  -1  -5    1.70    0.60
   7   1   5    1.30    0.40
   7   1   5    1.10    0.70
   7   1   5    1.30    2.30
  -8  -1  -5    0.10    0.30
  -8  -1  -5   -0.20    0.50
  -8  -1  -5    0.60    0.90
  -8  -1  -5   -0.20    0.40
   8   1   5   -0.20    0.30
   8   1   5   -0.40    0.70
  -9  -1  -5    2.90    0.50
  -9  -1  -5    4.20    0.50
   9   1   5    3.40    0.50
   9   1   5    3.80    0.50
   9   1   5    4.40    1.50
   8  -2  -5    7.90    0.90
   8  -2  -5    5.40    0.90
   8  -2  -5    7.90    0.70
  -8   2   5    6.70    0.70
   7  -2  -5    0.50    0.50
   7  -2  -5    0.70    0.40
   7  -2  -5    0.20    0.40
   7  -2  -5    0.30    0.70
  -7   2   5    0.10    0.40
  -7   2   5   -0.10    0.30
  -7   2   5    0.90    0.80
   6  -2  -5   -2.30    3.80
   6  -2  -5    2.20    0.50
   6  -2  -5    2.00    0.50
   6  -2  -5    3.40    0.80
   6  -2  -5    3.00    0.70
   6  -2  -5    2.30    0.70
  -6   2   5    2.50    0.50
  -6   2   5    3.20    0.80
  -6   2   5    1.80    0.50
  -6   2   5    2.30    0.40
   5  -2  -5  123.19    4.10
   5  -2  -5  126.49    4.20
   5  -2  -5  124.29    4.70
   5  -2  -5  111.89    5.20
   5  -2  -5  123.69    4.30
   5  -2  -5  131.69    5.10
  -5   2   5  120.69    4.40
  -5   2   5  127.49    4.30
  -5   2   5  121.69    5.90
  -5   2   5  122.59    4.00
   4  -2  -5  604.44   18.80
   4  -2  -5  613.14   18.70
   4  -2  -5  624.44   19.10
   4  -2  -5  600.14   19.50
   4  -2  -5  616.44   18.70
   4  -2  -5  603.04   18.90
  -4   2   5  631.94   18.80
  -4   2   5  615.94   18.90
  -4   2   5  620.74   18.80
  -4   2   5  607.84   18.60
  -4   2   5  607.14   19.60
  -4   2   5  717.73   19.10
   3  -2  -5  639.24   19.00
   3  -2  -5  632.14   19.60
   3  -2  -5  595.74   18.90
  -3   2   5  635.64   19.00
  -3   2   5  659.43   19.30
  -3   2   5  636.04   19.30
  -3   2   5  652.93   19.40
  -3   2   5  612.34   18.90
  -3   2   5  627.04   19.00
  -3   2   5  640.24   19.80
  -3   2   5  623.44   19.10
   2  -2  -5    0.70    0.60
   2  -2  -5    0.40    0.30
   2  -2  -5    0.60    0.20
   2  -2  -5    2.90    1.10
  -2   2   5    1.60    1.10
  -2   2   5    0.30    0.40
  -2   2   5    0.30    0.50
  -2   2   5    1.20    0.60
  -2   2   5    0.60    0.30
  -2   2   5    0.80    0.40
   1  -2  -5  309.57    9.70
   1  -2  -5  306.27    9.20
   1  -2  -5  304.67    9.60
  -1   2   5  300.07    9.40
  -1   2   5  324.27   10.30
  -1   2   5  272.47    9.30
  -1   2   5  315.07    9.20
  -1   2   5  310.17    9.70
   0  -2  -5   94.59    3.60
   0  -2  -5   99.89    3.50
   0  -2  -5   98.19    3.10
   0   2   5   95.49    3.40
   0   2   5   98.59    3.40
  -1  -2  -5  902.51   27.10
  -1  -2  -5  927.71   27.50
   1   2   5  920.11   27.60
   1   2   5  916.81   27.30
  -2  -2  -5    2.30    0.50
  -2  -2  -5    2.10    0.50
   2   2   5    3.40    0.60
   2   2   5    3.50    0.50
  -3  -2  -5  198.98    6.60
  -3  -2  -5  212.08    6.80
  -3  -2  -5  231.88    7.50
  -3  -2  -5  213.18    6.50
  -3  -2  -5  216.58    6.60
   3   2   5  215.48    6.90
   3   2   5  214.78    7.30
   3   2   5  215.28    6.70
  -4  -2  -5   24.70    1.60
  -4  -2  -5   20.90    1.00
   4   2   5   21.20    1.60
   4   2   5   21.70    1.30
   4   2   5   19.20    1.00
   4   2   5   19.60    1.10
  -5  -2  -5   13.60    0.90
  -5  -2  -5   15.20    0.80
  -5  -2  -5   15.90    1.70
  -5  -2  -5   15.40    1.10
  -5  -2  -5   14.60    1.10
   5   2   5   14.40    0.90
   5   2   5   14.00    0.90
   5   2   5   14.70    0.90
   5   2   5   15.30    1.30
   5   2   5   15.00    0.80
   5   2   5   14.50    1.00
   5   2   5   13.90    2.20
  -6  -2  -5   16.50    1.10
  -6  -2  -5   18.20    1.00
  -6  -2  -5   18.40    1.30
  -6  -2  -5   18.10    2.30
  -6  -2  -5   17.50    1.10
   6   2   5   18.60    1.50
   6   2   5   20.60    1.20
   6   2   5   18.00    1.10
   6   2   5   18.60    0.90
   6   2   5   16.90    1.20
   6   2   5   17.20    1.00
   6   2   5   17.40    2.10
  -7  -2  -5   25.90    3.10
  -7  -2  -5   23.60    1.60
  -7  -2  -5   21.10    1.20
  -7  -2  -5   26.80    2.40
  -7  -2  -5   21.90    1.30
   7   2   5   22.80    1.30
   7   2   5   27.80    3.20
   7   2   5   23.00    1.30
   7   2   5   22.30    1.80
  -8  -2  -5    2.80    0.70
  -8  -2  -5    3.90    0.70
  -8  -2  -5    4.90    1.00
  -8  -2  -5    3.10    0.50
   8   2   5    3.50    0.80
   8   2   5    2.50    0.40
  -9  -2  -5    0.50    0.40
  -9  -2  -5    0.50    0.30
   9   2   5    0.10    0.30
   9   2   5   -0.30    0.60
   8  -3  -5   -1.40    1.60
   8  -3  -5    1.00    0.30
   7  -3  -5    3.60    0.90
   7  -3  -5    8.40    1.20
   7  -3  -5    5.90    0.80
   7  -3  -5    5.50    0.70
   7  -3  -5    3.20    1.80
  -7   3   5    6.00    0.70
  -7   3   5    6.20    1.10
   6  -3  -5   20.30    1.70
   6  -3  -5   19.40    1.10
   6  -3  -5   20.40    1.50
   6  -3  -5   20.50    1.20
   6  -3  -5   17.80    1.50
  -6   3   5   19.30    1.20
  -6   3   5   18.90    1.10
  -6   3   5   18.40    1.20
  -6   3   5   21.80    1.70
   5  -3  -5   52.39    2.60
   5  -3  -5   51.19    2.20
   5  -3  -5   50.29    2.10
   5  -3  -5   49.90    2.00
   5  -3  -5   51.49    4.00
  -5   3   5   49.60    2.10
  -5   3   5   55.09    2.30
  -5   3   5   48.40    2.10
  -5   3   5   48.80    2.40
  -5   3   5   51.99    2.10
  -5   3   5   51.29    2.00
  -5   3   5   45.20    3.80
   4  -3  -5    7.40    0.70
   4  -3  -5    9.00    1.10
   4  -3  -5    7.10    0.80
  -4   3   5    5.70    1.40
  -4   3   5    7.40    1.10
  -4   3   5    8.90    0.80
  -4   3   5    7.50    0.80
  -4   3   5    8.00    0.90
   3  -3  -5   48.10    2.60
   3  -3  -5   51.99    1.90
   3  -3  -5   52.09    2.00
   3  -3  -5   52.99    2.30
  -3   3   5   54.79    2.20
  -3   3   5   49.99    2.10
  -3   3   5   54.59    2.10
  -3   3   5   48.70    2.90
  -3   3   5   49.50    2.00
  -3   3   5   51.69    2.00
   2  -3  -5   17.80    0.80
   2  -3  -5   17.50    0.90
   2  -3  -5   19.70    1.20
   2  -3  -5   17.50    1.40
  -2   3   5   16.90    1.10
  -2   3   5   18.90    1.60
   1  -3  -5   44.60    2.00
   1  -3  -5   43.20    1.50
   1  -3  -5   43.20    1.90
   1  -3  -5   43.50    1.50
  -1   3   5   44.90    2.40
  -1   3   5   42.40    1.70
  -1   3   5   41.10    1.90
  -1   3   5   43.80    1.80
   0  -3  -5 1129.49   33.30
   0  -3  -5 1102.79   33.40
   0  -3  -5 1127.19   32.80
   0   3   5 1108.29   33.80
   0   3   5 1096.09   33.10
   1   3   5 3444.06  103.89
   1   3   5 3537.95  103.79
  -2  -3  -5  917.31   27.10
  -2  -3  -5  884.21   26.70
   2   3   5  892.21   26.90
   2   3   5  927.11   27.40
  -3  -3  -5  949.51   28.00
  -3  -3  -5  910.51   27.80
  -3  -3  -5  932.51   27.80
  -3  -3  -5  938.81   28.40
  -3  -3  -5  967.20   27.80
   3   3   5  906.91   27.90
   3   3   5  962.50   28.60
   3   3   5  945.41   28.10
  -4  -3  -5   48.30    1.90
  -4  -3  -5   50.99    1.80
  -4  -3  -5   51.09    2.70
  -4  -3  -5   51.19    2.50
  -4  -3  -5   54.59    1.80
[truncated: 4,476,841 more chars]
